# Supplementary material for: Integrated analysis of transcriptomic data reveals the platelet response in COVID-19 disease
Source: Sci Rep. 2022 Apr 27;12:6851. doi: 10.1038/s41598-022-10516-1 (PMC9043882; doi:10.1038/s41598-022-10516-1)
Supplement: Supplementary file 1 — Supplementary Information 1. [file 41598_2022_10516_MOESM1_ESM.csv]

gene	log2FC	pval	FDR
ABCA9	-2.58249365	0.000133154	0.015412631
ABHD12	2.218953569	0.000519181	0.032813906
AC007036.4	-2.520555447	0.000257172	0.022056747
AC090409.1	7.014256261	0.001049629	0.049640949
AC147651.1	7.260025478	0.000836014	0.043800539
ACTR3	1.212852168	2.68E-05	0.005989699
ADAM12	-2.500422019	0.000247172	0.021583128
AGGF1P10	-2.958478624	3.57E-05	0.007181204
AGPAT5	2.205247631	0.000342481	0.025521747
AHR	2.516364719	3.00E-06	0.00139053
AKAP2	3.29105443	0.000105885	0.01377821
AMN1	3.104713294	3.09E-05	0.006617589
ANP32A	1.273722554	0.000771325	0.041729077
AP003068.2	7.496972194	0.000666464	0.038348654
AP1B1	1.418329736	0.000850299	0.044024405
ARPC2	0.902494744	0.000320945	0.024670662
ATG5	4.112747589	0.000211802	0.019731565
ATOX1	1.778295683	0.000302352	0.024230372
ATP2C1	1.182000101	0.000319138	0.024670662
ATP5F1E	7.939999595	0.000450411	0.029890769
ATP6AP1	1.573932494	0.000780799	0.041900078
ATP6V1B2	2.137712909	2.06E-05	0.005127914
B3GNT2	2.476176458	3.74E-05	0.007388056
BAMBI	3.521188494	1.94E-07	0.000275868
BARD1	1.870775993	0.00059249	0.035106778
BASP1	3.129128959	0.000851116	0.044024405
BCAP29	1.502141834	0.000672628	0.038591801
BCL2A1	2.714741997	0.000511596	0.032541079
BLZF1	1.734134396	0.000381529	0.027421875
BTBD1	1.775882039	0.000392292	0.027695544
C10orf10	2.798395449	0.000843679	0.043985923
C11orf58	1.317210159	0.00010694	0.01377821
C12orf75	1.645517009	8.97E-05	0.012938665
C12orf76	1.195376758	0.000338728	0.025521747
C15orf54	-1.818436466	1.56E-05	0.004314357
C1orf43	2.011868449	6.61E-07	0.000505919
C2orf49	3.583804057	7.37E-06	0.0025032
C4orf48	2.334067401	0.000381228	0.027421875
C8orf59	1.84131927	0.000553733	0.033816802
CALR	1.681848926	0.001054681	0.049643544
CARD16	1.534201104	9.82E-05	0.013387068
CASP4	1.438510465	0.000171447	0.01755815
CAV2	1.631930259	0.000539639	0.033262135
CAVIN2	10.31147648	7.04E-05	0.011033696
CCDC174	2.939501075	1.64E-05	0.004464884
CCNL1	2.023488419	0.000209821	0.019731565
CD40LG	1.848722443	0.000169962	0.017532498
CD46	1.509947903	0.000335031	0.02545854
CD5	-2.46119083	0.000211908	0.019731565
CD58	2.505147814	5.96E-05	0.010010776
CD63	1.154770796	0.000444063	0.029667264
CD69	2.299758774	0.000149312	0.016374965
CDC27	2.286792343	2.16E-05	0.005319475
CDC5L	2.474632993	3.96E-06	0.001748165
CDKN1B	2.472310927	0.000153535	0.016504074
CEP44	1.947929066	0.00011351	0.014212963
CEP63	3.642834161	0.000277056	0.023273871
CFLAR	1.238813026	1.51E-05	0.004285275
CH17-373J23.1	-2.76497797	6.29E-05	0.010185643
CHAMP1	1.782672952	0.000205042	0.019625893
CHIC2	1.625650878	0.000107417	0.01377821
CIR1	2.14689136	2.65E-06	0.001254234
CISD2	1.8075923	0.000794618	0.04241298
CLC	-4.256068021	3.25E-09	1.62E-05
CLEC1B	1.397930795	6.67E-05	0.010629609
CLK4	2.561470585	0.000198027	0.019169855
CMAS	1.88050548	2.12E-06	0.001208577
CMC2	1.635889086	0.000121599	0.014672236
CMPK2	5.206369505	9.42E-08	0.000187581
CNTN4-AS1	-3.098432832	3.37E-06	0.001523693
COPS3	1.846666466	8.23E-05	0.012512725
COPS4	2.25353424	6.14E-05	0.010108066
COPS8	3.053710872	0.000243969	0.021583128
COQ10B	1.628959302	0.000959336	0.04719778
CPA3	-2.478025673	0.000257172	0.022056747
CPED1	2.742880219	0.000213084	0.019731565
CPOX	2.561519952	0.000646571	0.037497745
CPQ	1.538807203	0.000265591	0.022500618
CRBN	1.720460277	2.25E-06	0.001210805
CREG1	1.667073154	2.02E-05	0.00510038
CRYM	2.276296882	3.36E-05	0.007033475
CTA-407F11.8	-2.730562274	0.000152092	0.016504074
CTD-2035E11.3	-2.65820715	0.000305481	0.024230372
CTNS	1.77309783	1.12E-05	0.003405466
CTSD	1.596450907	0.000287083	0.023583786
CTSW	1.701544156	0.000601924	0.035559984
CYTOR	7.157981621	0.00091461	0.045866446
DAD1	1.419773546	6.94E-05	0.010962285
DAP	1.488063597	3.26E-05	0.006898107
DCAF11	2.193728379	0.000384873	0.027562739
DCUN1D1	2.152907825	1.13E-05	0.003405466
DDIT3	3.780957066	7.42E-06	0.0025032
DDX11L9	-2.444566178	1.55E-05	0.004314357
DDX52	2.232459476	6.28E-05	0.010185643
DDX6	1.131020179	0.000984218	0.048026461
DENND4A	1.521423872	0.000189087	0.018544467
DMD	-2.814772801	0.00029927	0.02422022
DNASE1L1	3.751808148	0.000507268	0.032369257
DPH3	4.556893713	3.79E-05	0.007388056
DTX3L	3.551484618	9.30E-05	0.013157455
DYRK3	3.699789565	0.001004884	0.048526748
E2F1	1.916874546	0.000346045	0.025521747
EEF1A1P5	-3.220232443	2.95E-07	0.000361505
EGF	1.460791155	0.000745987	0.040897951
EIF1	1.20506961	0.000160564	0.016824608
EIF1B	1.32110151	0.000421868	0.029157022
EIF2AK2	2.545247846	0.00024681	0.021583128
EIF5	1.02706125	0.000808084	0.042787594
EMC8	2.176995428	0.000990886	0.04823362
EPSTI1	3.082889262	1.23E-06	0.0007678
ERP44	1.728225523	0.000388725	0.027685054
ETS2	2.633389608	1.72E-05	0.004625946
EVA1B	2.039534774	0.000855676	0.044024405
FAM150B	-2.607207418	0.000437397	0.029653414
FCER1A	-3.229007432	6.52E-07	0.000505919
FCGR2A	2.441095629	5.57E-06	0.002091897
FCGR3B	3.568568875	0.000158765	0.01672412
FGFR1OP2	1.199234737	0.000549687	0.033773059
FIP1L1	1.568976287	0.000258136	0.022056747
FLOT1	1.736174723	0.000212179	0.019731565
FPR1	3.223428388	0.000177825	0.017731912
FUT8	1.427019397	0.000677561	0.038763099
FYB1	7.20874581	0.000879596	0.044673132
GADD45G	4.459342138	4.10E-05	0.007536881
GGNBP2	1.575659118	0.000826735	0.04342868
GK	1.438846056	0.000653353	0.037703199
GLB1	1.492460751	0.000768339	0.041680796
GLRX2	4.113750531	0.000284972	0.023583786
GMFB	3.637744311	0.00094097	0.046485785
GMPS	1.635705626	0.000391586	0.027695544
GNAS	1.221633282	0.000308715	0.024389713
GSTA6P	-2.529685908	3.40E-05	0.007053681
GTF2A2	2.014232072	4.01E-07	0.000380368
GTF2B	1.48781988	0.000443263	0.029667264
GTF2H1	2.66050305	0.0008175	0.043171368
H3F3AP4	-1.860635255	8.39E-05	0.012512725
HBA1	3.766855835	2.41E-05	0.005636797
HBA2	4.695915541	5.31E-07	0.000459339
HBB	5.379670403	1.90E-07	0.000275868
HBD	3.945818319	1.16E-05	0.003459955
HDC	-2.556731772	3.57E-05	0.007181204
HERC5	3.175426227	8.56E-05	0.012624132
HERC6	3.828346685	4.59E-07	0.000415695
HGD	-1.069438378	0.000405192	0.028273183
HHEX	1.591133863	2.46E-05	0.005698825
HIST1H1C	1.436062057	0.00015539	0.016504074
HIST1H2BD	1.973008804	0.000437898	0.029653414
HIST1H2BN	1.559398281	0.000551321	0.033773059
HIST1H2BO	2.755762287	0.000344051	0.025521747
HIST1H4H	3.755776668	9.47E-09	2.82E-05
HIST2H2BE	1.097074244	0.000461528	0.030309579
HIST2H2BF	2.917210836	0.00053028	0.033095108
HIST2H4B	2.716508098	0.000805712	0.04277579
HIST3H2A	3.658988547	8.42E-05	0.012512725
HLTF	2.049611171	0.000198352	0.019169855
HNRNPH3	1.346294865	0.000226783	0.020616573
HNRNPLL	1.386258792	0.00020779	0.019731565
HPSE	3.485784045	9.20E-08	0.000187581
HSD17B3	-2.282441831	0.001007723	0.048526748
HSDL2	2.739560312	0.000928978	0.046372554
HSPB11	1.813902916	0.000741536	0.040895392
ID2	2.405784147	2.55E-05	0.005825028
IFI27	8.506434786	1.42E-11	2.84E-07
IFI27L1	2.065657549	0.000128853	0.015090168
IFI27L2	1.362903175	0.000101115	0.013599655
IFI44	3.324671121	3.94E-05	0.007406673
IFI6	4.714701696	3.16E-07	0.000361505
IFIT1	4.222183556	0.000490988	0.031634536
IFIT3	3.492238396	0.000400641	0.02808576
IFITM2	2.534778132	3.00E-05	0.006569979
IFITM3	5.020841775	5.34E-11	3.55E-07
IFNGR1	2.902016644	9.92E-09	2.82E-05
IFRD1	1.031077947	0.00058282	0.03469537
IGKV1-27	-2.984307573	0.000171974	0.01755815
IGKV1-8	-4.471357986	9.37E-07	0.000621757
IGKV2-30	-5.206740724	4.87E-11	3.55E-07
IL6ST	1.391097375	9.54E-05	0.013369686
ING5	2.063287549	0.000725138	0.040570101
INKA1	7.520203154	0.000706696	0.040084374
INTS6	2.7726957	0.00105476	0.049643544
IPO11	2.802434518	7.14E-06	0.002492147
ISCA1	1.042916377	0.000562083	0.034040963
ISG15	2.787208416	0.000569901	0.034382325
KAT7	4.188422166	0.000468833	0.030503226
KBTBD2	2.305206262	0.00023957	0.021292834
KCMF1	1.983737859	0.00085278	0.044024405
KIAA1551	1.861822435	0.000443984	0.029667264
KIAA1586	2.449509419	4.22E-06	0.001748436
KIFAP3	1.864809238	5.96E-06	0.002156957
KLF10	3.638405497	1.86E-05	0.004876476
KLHDC8B	2.063314072	0.000120443	0.01462313
KLHL18	1.903191454	0.000855766	0.044024405
LAMP2	2.207686103	0.00061731	0.036147119
LAMTOR5	1.897795504	0.000149693	0.016374965
LANCL3	1.775107522	1.64E-06	0.000986008
LAP3	2.088750008	0.000611664	0.035983426
LAPTM4B	2.367365316	6.00E-05	0.010010776
LARP4	2.530369955	0.000729419	0.040570101
LGALS3BP	3.368773147	9.56E-06	0.003119883
LINC00243	4.851469742	0.000103011	0.013672356
LMAN2	1.709313273	0.000295106	0.023980678
LMBRD1	1.755912674	0.000199585	0.019195795
LMO4	2.641200297	0.000120458	0.01462313
LSM12	2.384756351	0.000238773	0.021292834
LSM14B	3.656419435	0.000930314	0.046372554
LXN	2.167976821	7.16E-05	0.011143554
LY6E	2.541965436	0.000128751	0.015090168
MAN1A1	2.486187643	3.91E-05	0.007406673
MAPRE1	1.01193165	0.000934015	0.046372554
Mar-05	2.044804256	0.000381184	0.027421875
MASP1	-2.493017613	0.000437397	0.029653414
MBOAT7	2.901485945	0.000774282	0.041775532
MGME1	1.85016526	0.000506363	0.032369257
MIDN	1.769202325	0.000938871	0.046485785
MIS18BP1	2.151354139	0.000114785	0.014233554
MITF	1.705534924	2.28E-05	0.005533176
MKLN1	2.546404317	5.18E-06	0.002022281
MLKL	3.045660478	0.000273303	0.023055928
MLLT3	1.75432044	2.35E-05	0.00559687
MMP1	3.343222817	0.000400243	0.02808576
MNDA	2.327215894	0.000971924	0.047543094
MOB4	3.666593429	1.52E-07	0.000251734
MORC3	1.588016609	0.000843971	0.043985923
MPIG6B	7.341530316	0.000776444	0.041778999
MPPE1	3.755130333	0.0003474	0.025521747
MS4A2	-2.951038865	4.13E-06	0.001748165
MSL3	2.764322114	0.000478337	0.031020228
MT1X	3.663321125	4.08E-06	0.001748165
MT2A	2.486431434	0.000314099	0.024619708
NAMPT	2.363229862	3.06E-05	0.006617589
NCK1	3.16994542	2.60E-06	0.001254234
NDUFS4	2.168650026	2.21E-06	0.001210805
NDUFV2	2.970495337	9.30E-05	0.013157455
NECAB3	3.038874951	6.97E-06	0.00247746
NET1	2.06173388	0.000685326	0.039094985
NGRN	3.782935454	0.00090138	0.045547154
NINJ1	2.13578046	1.74E-05	0.004625946
NMI	1.583690982	0.000960124	0.04719778
NOMO1	-2.096573552	0.000105383	0.01377821
NRBP1	1.067969563	0.000423245	0.029157022
NT5C2	1.511939197	0.000223747	0.020433827
NUDT4	2.033723638	9.81E-07	0.000629981
NXF3	4.641256552	0.000526601	0.032968855
OR2B6	6.877841776	0.000136225	0.015488992
OSBP2	1.968548491	0.000732764	0.040636773
OSER1	1.81205584	0.000115104	0.014233554
OTUD5	1.580942936	7.29E-05	0.011252838
PBX2	1.882831609	0.000488364	0.031567682
PCM1	1.713530135	0.000331277	0.025269717
PCMT1	1.302227968	9.70E-05	0.013387068
PDCD4	1.5666002	0.000222343	0.020399165
PDK1	1.477283966	0.000319945	0.024670662
PELO	2.603478391	0.000228933	0.020623628
PFDN2	2.953913751	1.37E-05	0.003948055
PGM3	3.931749053	0.000211201	0.019731565
PHTF2	1.322963505	0.000336879	0.025501596
PIK3IP1	2.572168589	0.000136926	0.015488992
PIM1	3.038145136	1.36E-07	0.000245455
PIM3	2.733786238	4.75E-05	0.008369593
PIP4P2	7.392831764	0.000747745	0.040897951
PIP5K1B	2.339393653	0.000791658	0.042368577
PITHD1	1.685225744	0.00014951	0.016374965
PKIG	1.750301294	0.000228544	0.020623628
PLEKHF2	2.336548992	8.45E-07	0.000580224
PLIN2	2.519413145	0.000154267	0.016504074
POLR2C	2.860017271	0.000876387	0.044624037
POMP	1.971423921	4.63E-06	0.001881876
PPM1D	4.057291597	0.000185156	0.018248892
PPM1K	1.928255375	0.000280568	0.023469884
PPP1R12A	1.110038471	0.000524184	0.032968855
PPP2R2A	2.260874424	0.000126786	0.015090168
PPP3CC	2.480475702	6.03E-05	0.010010776
PRELID2	2.788142727	0.000801806	0.04268222
PRKAG2	1.876393955	0.000901299	0.045547154
PSMD6	2.018090051	2.59E-06	0.001254234
PSMG2	1.97042154	0.000346351	0.025521747
PTBP1	1.165633825	0.000629085	0.036728613
PXMP4	2.560290745	0.000130798	0.015228378
RAB14	1.27489557	9.99E-05	0.013528156
RAB33A	1.918529262	0.000536303	0.033262135
RAB5A	1.63322517	0.000345497	0.025521747
RAB9A	2.2941751	0.000230172	0.02064183
RABL2A	-2.416927886	0.000101781	0.013599655
RBM39	1.1321291	0.000525966	0.032968855
RBM7	2.170446519	0.000868101	0.044315455
RCHY1	1.784771847	0.000155847	0.016504074
REXO2	1.530005393	0.000562533	0.034040963
RHAG	4.560197774	0.00056146	0.034040963
RIPOR2	9.266230678	0.00014776	0.016374965
RNF146	3.466819005	2.02E-05	0.00510038
RNF19A	2.33681182	0.000152944	0.016504074
RNF8	1.213699375	0.000911878	0.045844919
RP11-14C10.3	-2.557221795	0.000305481	0.024230372
RP11-182L21.5	-2.520555447	0.000257172	0.022056747
RP11-218F4.1	-2.782058163	3.57E-05	0.007181204
RP11-290D2.6	-1.943175073	0.000290972	0.023741673
RP11-425L10.1	-1.966668401	0.000176731	0.017731912
RP11-439E19.3	-2.762821925	0.000305481	0.024230372
RP11-705C15.2	-2.32081516	0.000168476	0.017469715
RP11-864N7.2	-2.257115665	0.000723245	0.040570101
RP3-449O17.1	-2.416175347	0.000283361	0.023583786
RPL17P22	-3.581697537	4.84E-08	0.000120333
RPS27L	1.369868062	0.000754528	0.041043437
RPS2P5	-2.882554818	3.31E-07	0.000361505
RSAD2	3.903447486	7.95E-07	0.000565356
RSF1	1.07753285	0.000612707	0.035983426
RSRC2	2.405449713	3.45E-07	0.000361505
RYR2	2.999002766	0.000437474	0.029653414
S100A12	3.242921948	0.000343457	0.025521747
S100A8	2.714748563	0.00086122	0.044190773
SEC14L2	3.140204594	0.000934019	0.046372554
SEC62	1.548849434	0.000330471	0.025269717
SERAC1	1.716344279	0.000538057	0.033262135
SERPINB9	2.102049272	6.61E-05	0.010611388
SERPINI1	2.458520956	0.000998617	0.048373375
SF3B6	1.740114509	0.000286634	0.023583786
SFXN5	4.451428705	4.42E-05	0.007919114
SIAH1	2.382950964	0.000581804	0.03469537
SLC16A1	4.056194589	0.000176581	0.017731912
SLC25A37	2.199120392	0.000167675	0.017469715
SLC35B4	4.633618987	0.001049718	0.049640949
SLTM	1.171028692	0.000997525	0.048373375
SMARCA5	1.628032045	0.000752548	0.041043437
SMC3	1.650209404	0.001020942	0.048978173
SMIM1	2.12491944	5.32E-05	0.009217884
SMIM6	2.873071344	0.001031553	0.049249831
SNX2	1.874354953	3.76E-05	0.007388056
SOCS2	2.486133248	1.21E-05	0.003547179
SOD1	1.479564804	0.00017813	0.017731912
SORBS3	-2.780642701	2.36E-05	0.00559687
SPNS1	2.903939966	0.000866386	0.044315455
SPOPL	2.724002364	0.000107961	0.01377821
SPRY1	3.073694213	0.000127415	0.015090168
SPTLC2	1.804683664	5.31E-05	0.009217884
SREK1	1.798034915	0.000315342	0.024620165
SRSF2	1.382412038	0.000245549	0.021583128
SRSF3	3.005294783	6.47E-09	2.58E-05
SRSF4	1.273139294	0.00030361	0.024230372
SRSF7	2.147496305	4.13E-05	0.007536881
STAM	1.592733439	0.000643346	0.037451412
STX7	1.184011961	0.000145124	0.016323596
STXBP3	1.746563525	4.74E-05	0.008369593
SUCNR1	1.821089609	0.000318351	0.024670662
TAF6	3.707361974	0.000506199	0.032369257
TAF7	1.492433086	8.33E-05	0.012512725
TANK	3.21192799	8.40E-05	0.012512725
TATDN3	3.449450802	5.89E-06	0.002156957
TBC1D15	1.691270386	5.40E-05	0.009273848
TBPL1	1.730659519	2.57E-05	0.005825028
TCEAL9	1.679042585	0.000467524	0.030503226
TERF2IP	1.118975077	5.85E-05	0.009950648
TFG	1.509716211	0.000452363	0.029920562
TFPI	1.371668448	4.05E-05	0.007536881
THOC2	1.262573883	0.000368713	0.026889041
TIA1	1.658548415	0.000190637	0.0186049
TIAL1	1.694317296	0.000462811	0.030309579
TIPARP	3.996766006	0.00096258	0.047201995
TIPRL	2.370224155	0.001009095	0.048526748
TM2D3	1.803803398	0.000689767	0.039235941
TMBIM6	1.095160459	0.000406155	0.028273183
TMEM11	3.043693496	5.51E-06	0.002091897
TMEM14C	2.469322602	0.000581073	0.03469537
TMEM191B	-2.550010496	0.000379454	0.027421875
TMEM57	2.418132478	0.001063259	0.049925545
TMEM71	2.42540981	0.000259694	0.022095049
TMEM87B	1.335628555	0.000904485	0.045588355
TNFSF13B	1.725083618	0.000721369	0.040570101
TNPO1	1.661081103	0.000106636	0.01377821
TNS1	-2.147449015	2.99E-07	0.000361505
TOMM5	2.162773378	0.000746181	0.040897951
TOP1	1.206210796	0.000448652	0.029873648
TP53I3	2.559214395	0.001027832	0.049190164
TPP2	1.2843391	0.000134265	0.015451301
TPRKB	2.696950813	2.81E-05	0.006216354
TRA2A	2.285633562	1.13E-05	0.003405466
TRAPPC2B	3.638347769	9.32E-05	0.013157455
TRAV21	-2.830142446	2.37E-06	0.00124418
TRBV27	-2.206179924	0.000437397	0.029653414
TRBV7-6	-3.018598067	1.10E-05	0.003405466
TRGV9	-2.589873728	0.000647909	0.037497745
TRIM13	2.327083835	3.92E-07	0.000380368
TRIM24	2.046682698	0.000251497	0.021864846
TRIM69	2.899172943	0.000110467	0.014008149
TSEN34	2.042289359	0.000728071	0.040570101
TSPAN18	-1.015506388	0.000361359	0.026449633
TSPAN4	4.013263474	0.000454169	0.029940572
TTC9C	2.328637972	0.000583804	0.03469537
TUBGCP6	-2.196150623	0.000713841	0.040374577
TXNL1	1.492768798	0.00013595	0.015488992
TXNL4B	1.235982856	8.65E-05	0.012660018
UBALD2	1.787726503	0.000443154	0.029667264
UBE2B	1.117210693	0.001035784	0.049333566
UBE2D3	1.051837636	9.81E-05	0.013387068
UBE2L3	1.590989541	4.81E-06	0.001914395
UBE2L6	2.34019351	0.000120409	0.01462313
UBE2M	3.461807636	0.000389362	0.027685054
UBE2Q1	2.233986854	0.000539253	0.033262135
UBXN4	1.581241795	4.25E-05	0.007690402
UIMC1	1.061861158	0.000513451	0.0325551
USO1	3.153342257	1.03E-05	0.003321833
USP15	1.591567255	3.88E-05	0.007406673
UTRN	-1.460470054	0.000738521	0.040842286
VAMP5	2.572969541	0.000217637	0.020059892
VBP1	2.387577659	0.000729524	0.040570101
VEZF1	1.860531101	0.000181193	0.017947165
VPS8	2.064516226	0.000111718	0.014077148
WASF1	3.063679616	6.32E-07	0.000505919
WFDC1	4.972555474	0.000127783	0.015090168
WTAP	1.678234305	1.99E-05	0.00510038
XAF1	2.602415271	0.001043283	0.049572119
XIRP2	1.900213152	0.000287853	0.023583786
XK	1.12936667	0.000311742	0.024531478
YWHAE	1.266808605	2.58E-06	0.001254234
ZBTB2	3.031663372	0.000176345	0.017731912
ZC3H12C	4.181359676	0.000825619	0.04342868
ZCCHC6	3.036736475	8.74E-05	0.012704003
ZDHHC12	2.267678723	0.000578038	0.03469537
ZFAND5	1.706828362	1.68E-06	0.000986008
ZMYM5	1.82034319	0.000411494	0.028545058
ZNF207	1.541277297	3.83E-05	0.007402362
ZNF257	-3.278155175	9.03E-06	0.002996528
ZNF267	3.121052847	7.74E-07	0.000565356
ZNF280D	2.334050249	0.000148133	0.016374965
ZNF451	1.969790465	9.70E-05	0.013387068
