# Supplementary material for: Integrated analysis of transcriptomic data reveals the platelet response in COVID-19 disease
Source: Sci Rep. 2022 Apr 27;12:6851. doi: 10.1038/s41598-022-10516-1 (PMC9043882; doi:10.1038/s41598-022-10516-1)
Supplement: Supplementary file 2 — Supplementary Information 2. [file 41598_2022_10516_MOESM2_ESM.csv]

GO biological process complete	Number of genes in REFLIST (Homo sapiens) mapping to annotation	Number of genes in query (375 genes) mapping to annotation	Number of genes expected in query	Over/Under-representation	Fold Enrichment)	Raw p-value (Fisher's exact test)	FDR
Unclassified (UNCLASSIFIED)	2897	22	52.75	-	0.42	7.84E-07	9.48E-04
ubiquitin-dependent protein catabolic process (GO:0006511)	525	25	9.56	+	2.62	2.15E-05	1.09E-02
response to stress (GO:0006950)	3336	90	60.74	+	1.48	1.30E-04	3.85E-02
response to organic substance (GO:0010033)	2688	79	48.94	+	1.61	2.00E-05	1.05E-02
regulation of RNA splicing (GO:0043484)	150	14	2.73	+	5.13	1.57E-06	1.54E-03
regulation of protein metabolic process (GO:0051246)	2492	76	45.38	+	1.67	1.02E-05	6.69E-03
regulation of nitrogen compound metabolic process (GO:0051171)	5537	135	100.82	+	1.34	1.31E-04	3.81E-02
regulation of mRNA splicing via spliceosome (GO:0048024)	103	10	1.88	+	5.33	3.59E-05	1.53E-02
regulation of mRNA processing (GO:0050684)	139	12	2.53	+	4.74	1.81E-05	1.01E-02
regulation of metabolic process (GO:0019222)	6586	159	119.92	+	1.33	2.73E-05	1.26E-02
regulation of cellular protein metabolic process (GO:0032268)	2328	68	42.39	+	1.6	1.07E-04	3.38E-02
regulation of cellular metabolic process (GO:0031323)	5928	144	107.94	+	1.33	7.08E-05	2.53E-02
proteolysis involved in cellular protein catabolic process (GO:0051603)	602	27	10.96	+	2.46	3.74E-05	1.55E-02
proteolysis (GO:0006508)	1216	42	22.14	+	1.9	9.94E-05	3.19E-02
protein ubiquitination (GO:0016567)	661	31	12.04	+	2.58	2.94E-06	2.31E-03
protein polyubiquitination (GO:0000209)	218	14	3.97	+	3.53	8.02E-05	2.74E-02
protein modification process (GO:0036211)	2610	79	47.52	+	1.66	7.39E-06	5.05E-03
protein modification by small protein conjugation or removal (GO:0070647)	849	40	15.46	+	2.59	8.80E-08	2.31E-04
protein modification by small protein conjugation (GO:0032446)	710	34	12.93	+	2.63	6.10E-07	9.58E-04
protein metabolic process (GO:0019538)	3807	108	69.32	+	1.56	1.72E-06	1.59E-03
protein catabolic process (GO:0030163)	682	32	12.42	+	2.58	2.00E-06	1.75E-03
protein autoubiquitination (GO:0051865)	69	8	1.26	+	6.37	6.97E-05	2.55E-02
programmed cell death (GO:0012501)	942	41	17.15	+	2.39	7.04E-07	1.01E-03
primary metabolic process (GO:0044238)	6869	174	125.07	+	1.39	2.46E-07	4.83E-04
organonitrogen compound metabolic process (GO:1901564)	4787	129	87.16	+	1.48	1.38E-06	1.44E-03
organonitrogen compound catabolic process (GO:1901565)	1029	38	18.74	+	2.03	6.70E-05	2.51E-02
organic substance transport (GO:0071702)	1927	58	35.09	+	1.65	1.71E-04	4.81E-02
organic substance metabolic process (GO:0071704)	7404	186	134.81	+	1.38	9.15E-08	2.05E-04
nitrogen compound transport (GO:0071705)	1578	53	28.73	+	1.84	2.28E-05	1.09E-02
nitrogen compound metabolic process (GO:0006807)	6360	172	115.8	+	1.49	1.84E-09	1.44E-05
negative regulation of viral process (GO:0048525)	96	9	1.75	+	5.15	1.13E-04	3.48E-02
negative regulation of viral genome replication (GO:0045071)	56	7	1.02	+	6.87	1.29E-04	3.91E-02
negative regulation of biological process (GO:0048519)	5187	133	94.45	+	1.41	1.14E-05	6.92E-03
modification-dependent protein catabolic process (GO:0019941)	536	26	9.76	+	2.66	1.08E-05	6.80E-03
modification-dependent macromolecule catabolic process (GO:0043632)	547	26	9.96	+	2.61	1.51E-05	8.81E-03
metabolic process (GO:0008152)	7882	201	143.52	+	1.4	2.98E-09	9.38E-06
macromolecule modification (GO:0043412)	2825	81	51.44	+	1.57	4.10E-05	1.61E-02
macromolecule metabolic process (GO:0043170)	5743	161	104.57	+	1.54	8.16E-10	1.28E-05
macromolecule catabolic process (GO:0009057)	909	36	16.55	+	2.18	2.22E-05	1.09E-02
intracellular transport (GO:0046907)	1247	44	22.71	+	1.94	4.60E-05	1.76E-02
G protein-coupled receptor signaling pathway (GO:0007186)	1216	5	22.14	-	0.23	1.81E-05	9.83E-03
establishment of localization in cell (GO:0051649)	1618	52	29.46	+	1.77	9.89E-05	3.24E-02
cellular response to chemical stimulus (GO:0070887)	2567	75	46.74	+	1.6	4.03E-05	1.62E-02
cellular protein modification process (GO:0006464)	2610	79	47.52	+	1.66	7.39E-06	5.28E-03
cellular protein metabolic process (GO:0044267)	3219	94	58.61	+	1.6	2.92E-06	2.41E-03
cellular protein catabolic process (GO:0044257)	629	28	11.45	+	2.44	2.81E-05	1.26E-02
cellular process (GO:0009987)	15074	323	274.47	+	1.18	2.72E-09	1.07E-05
cellular nitrogen compound metabolic process (GO:0034641)	3193	87	58.14	+	1.5	1.32E-04	3.76E-02
cellular metabolic process (GO:0044237)	7029	185	127.99	+	1.45	2.35E-09	1.23E-05
cellular macromolecule metabolic process (GO:0044260)	4442	122	80.88	+	1.51	1.35E-06	1.51E-03
cellular macromolecule catabolic process (GO:0044265)	818	32	14.89	+	2.15	8.81E-05	2.95E-02
cellular localization (GO:0051641)	2264	69	41.22	+	1.67	2.89E-05	1.26E-02
cellular aromatic compound metabolic process (GO:0006725)	2688	77	48.94	+	1.57	7.63E-05	2.66E-02
cell death (GO:0008219)	978	42	17.81	+	2.36	5.83E-07	1.02E-03
biological_process (GO:0008150)	17698	353	322.25	+	1.1	7.84E-07	1.03E-03
apoptotic process (GO:0006915)	905	37	16.48	+	2.25	7.25E-06	5.43E-03
