# Supplementary material for: Integrated analysis of transcriptomic data reveals the platelet response in COVID-19 disease
Source: Sci Rep. 2022 Apr 27;12:6851. doi: 10.1038/s41598-022-10516-1 (PMC9043882; doi:10.1038/s41598-022-10516-1)
Supplement: Supplementary file 3 — Supplementary Information 3. [file 41598_2022_10516_MOESM3_ESM.csv]

gene	log2FC	pval	FDR
LCP2	1.446640407	8.56E-06	0.012108348
BARD1	1.989431204	2.96E-05	0.022259152
GADD45G	3.274614574	4.21E-05	0.026103987
INSIG1	1.113740922	0.000101941	0.040774175
LY6E	2.267973548	3.38E-06	0.00865105
IFI44	2.233143522	5.03E-05	0.028921745
HIST1H2BH	1.778586375	1.98E-05	0.019180275
PIM1	1.69166339	6.56E-05	0.032564536
CMPK2	3.85470054	6.50E-09	5.98E-05
TMEM70	2.892267089	5.25E-05	0.029271808
GADD45A	1.275591387	3.15E-05	0.022259152
GATA2	1.255495095	0.000124391	0.046707523
HIST1H2BN	1.823368796	3.86E-06	0.00865105
RGS3	1.568592847	3.27E-05	0.022259152
IFI27	4.228023034	4.18E-08	0.000256624
HIST3H2A	3.031754306	5.18E-06	0.00865105
KLF10	3.29306623	1.21E-06	0.004456994
PGAM1	-1.203464842	0.000134805	0.049605541
UBXN4	1.287058029	3.85E-05	0.025314307
HIST1H2BO	2.188786692	5.64E-06	0.00865105
TBPL1	1.381625547	1.04E-05	0.012735341
FAM110A	1.429096073	5.88E-07	0.002705279
KLRB1	-2.56002074	5.53E-05	0.029948701
BBC3	1.663542551	0.00011759	0.045073621
FOS	-1.730865014	1.97E-05	0.019180275
TRIM69	2.306055256	3.13E-05	0.022259152
EPSTI1	2.062874088	2.02E-05	0.019180275
IFI6	2.68728945	5.38E-06	0.00865105
RSAD2	2.256243939	7.16E-05	0.03292879
DYTN	1.793875831	2.64E-05	0.022256116
GNLY	2.11006878	7.90E-05	0.034892796
LY6G6F	-1.098928242	8.15E-05	0.034892796
BAMBI	2.052382065	4.28E-06	0.00865105
XIRP2	1.707272791	8.34E-05	0.034892796
RAB33A	1.9562174	6.27E-05	0.032035784
LMBRD1	1.417246398	6.73E-05	0.032564536
VSIG4	-2.629330149	9.87E-05	0.040348095
STAT1	1.929807601	2.72E-05	0.022256116
UBE2L6	1.682352144	2.78E-05	0.022256116
