# Supplementary material for: Integrated analysis of transcriptomic data reveals the platelet response in COVID-19 disease
Source: Sci Rep. 2022 Apr 27;12:6851. doi: 10.1038/s41598-022-10516-1 (PMC9043882; doi:10.1038/s41598-022-10516-1)
Supplement: Supplementary file 6 — Supplementary Information 6. [file 41598_2022_10516_MOESM6_ESM.csv]

gene	FC	pval	pval_adj
RNASEK	-0.5432513731724571	0.3259359027894152	0.8831033891011799
NET1	-1.021175167423727	0.11236135852145886	0.6692164931549379
KLF9	0.046361407232621166	0.901814103772179	0.9935163453694497
CDC42SE1	0.04105772914205416	0.8538758395480199	0.9909395126318723
RAB13	-0.6114677188162595	0.07870062958014837	0.6560664800745731
SSBP2	0.6361155856162305	0.010411320317327118	0.45028960372439786
C19orf33	-0.2577707777146474	0.5928426467117883	0.9548058080372067
HSPA8	-0.19767872649854135	0.6542193295759481	0.9581695893764005
ANKRD28	0.03243260766288582	0.9285079539619534	0.9970321083985186
SERPINB6	-0.2897000740248718	0.31145927402842233	0.8699558130397564
YPEL2	0.5017997908618941	0.11638568512543875	0.6692164931549379
TACC3	0.30670842202029736	0.25245188975422667	0.8398880178361772
USF2	0.41097134048828377	0.15295188406218915	0.7229726950740619
TYROBP	0.29842790286878135	0.60158285015061	0.9548058080372067
CDIP1	-0.3828308702473557	0.15959443367198153	0.7263897334165109
STAT1	1.1154979407486223	0.042896496597189165	0.5622040841904338
BICD2	0.249208070544568	0.5568776881968276	0.9529210931186839
MAD2L1BP	0.6804303882905384	0.09233164002471311	0.6681875168838447
PSMA6	-0.5184025117327952	0.28536023357525225	0.8607684723071415
EGLN3	0.315520863272893	0.24663972126108893	0.8398880178361772
TMEM164	-0.08107460249165153	0.8276910635544563	0.986072546130702
ACTR2	-0.0500789307251239	0.8907980982148999	0.9935163453694497
RCOR3	0.004141724624434814	0.9887494958500502	0.999016267321396
SPPL3	0.03996583293039043	0.9259748582826726	0.9968491007025659
PKM	0.09566139396937699	0.7314755264515977	0.9645218450924269
PPBP	-0.24434147624089933	0.4865695646278294	0.9322476955499497
AKIRIN2	0.565531646293011	0.020261462592791477	0.4846603272723814
TSPAN14	0.18755170224055995	0.5084683187569244	0.9408023437962346
LGALSL	-0.6271665945708519	0.11016040660350818	0.6692164931549379
SEC61B	-0.2605699813710293	0.39313159124497365	0.9086775645420654
LSM14A	0.21461340345517171	0.5049298273351962	0.9408023437962346
DOK2	-0.12105292287254527	0.5889655679877355	0.9548058080372067
LYL1	0.40651740263771924	0.39493525519643946	0.9092699984746951
LST1	-0.09695560999166197	0.8586092893966751	0.9909395126318723
HEXIM1	0.57802185899596	0.14363073006516272	0.7042770733135086
FTL	0.13590825863927902	0.6680290267335516	0.959396622943714
TMEM70	-1.993745427739139	0.034293842699277675	0.5254233494451513
PELI2	0.17935625485757886	0.6390363166327091	0.9567507215041093
LRRFIP2	-0.41996718680937645	0.11465474387304796	0.6692164931549379
NFAT5	-0.5994005047842783	0.15489020592185174	0.7229726950740619
HCST	-0.31412203834128277	0.49219871832459505	0.9349786162076903
CTNNB1	0.1686437011801961	0.6138577356707259	0.9565176301549346
EHD1	-0.023068936027715165	0.9187242195291614	0.9958602128981511
GHITM	-0.40925909670105765	0.15461028722122366	0.7229726950740619
SNN	-0.1419291995827462	0.65597251434749	0.9584733528894914
CALM3	-0.00048581539254271763	0.997948568049976	0.999016267321396
FURIN	-0.09675734693015502	0.7833787263398773	0.9772697564961988
F2RL3	0.13220170626249023	0.6183284687112034	0.9565176301549346
HPCAL1	0.015518502029699021	0.9524683971793488	0.9970321083985186
RAB31	0.2387199425773622	0.5479820479093338	0.9482525756423642
TPM3	-0.09063846382107321	0.6529266848513382	0.9581695893764005
DRAP1	0.4688831564424653	0.2088649184970393	0.7977749779667723
CARD16	-0.3586904715335306	0.24411853388289567	0.8398880178361772
NDUFA5	-0.037683900013710254	0.8721730056728569	0.9909395126318723
RPS6	0.4662899952526063	0.2816773388357505	0.8579256975102965
UXT	-0.549631811761345	0.07577776575714165	0.6560664800745731
RNF181	-0.2719880930858773	0.3278786482662377	0.8835868818444824
LANCL3	0.20967536310697452	0.4283971910441057	0.9210075637225726
RSU1	-0.030876872878946	0.8737114538595254	0.9909395126318723
ARMC8	-0.19739624168807354	0.4126588698485073	0.9113352710052359
P2RY1	0.08663481475378627	0.7755586240358869	0.9772697564961988
SERPINE1	0.028750970532840155	0.921563390665989	0.9968491007025659
RPS11	-0.20176293178254515	0.5376153815688391	0.9471228208901138
LRRC8B	-0.2170626468676594	0.5345621475374271	0.9455956188545491
ST6GAL1	-0.22150146281235789	0.6154796354064918	0.9565176301549346
AMD1	0.29362188533859024	0.32471847547766586	0.8831033891011799
POLR2E	-0.45524629641535336	0.09121196095928678	0.6681875168838447
DDX17	0.07306035054160044	0.8192543527920866	0.9831382167801753
TAF7	-0.10219226235124809	0.7466883777270263	0.9678736739043254
CASP3	0.37306404481038435	0.22803462246298678	0.8184645163090605
RABAC1	-0.03550613828939286	0.9086723205655736	0.9935163453694497
DENND4A	-0.1531377548301203	0.7010125962413827	0.959396622943714
DR1	-0.37510053405674415	0.1023258674336621	0.6692164931549379
FAAP20	-0.6322845189068971	0.1166808688607322	0.6692164931549379
FHL3	0.20367168038309758	0.643637652597874	0.9567507215041093
RHOC	0.13862421104308179	0.742869797426049	0.9678736739043254
CDKN1A	0.26858183096098986	0.4301584459467276	0.9210075637225726
FN3K	-0.20829081969696217	0.6970020684230753	0.959396622943714
NUDT4	-0.7181748484206125	0.02678804586260859	0.5254233494451513
CHMP5	0.2392388334127407	0.37140383466546845	0.8933645613042092
GATA1	-0.013989476956108953	0.9519434740527353	0.9970321083985186
MIF4GD	0.12649479954322798	0.7086930526100241	0.959396622943714
INSIG1	0.4046537892644324	0.2171968071893615	0.7995727983870642
SMIM3	0.2561459207703333	0.5692269958307865	0.9548058080372067
LCN2	0.32112880905545055	0.3399837392534859	0.8841642436964552
ZFAND6	0.09236824729011166	0.7480517045286363	0.9679352646481233
MTHFD2L	-0.06040152713529885	0.8389227978257023	0.9909395126318723
CAV2	0.5115727742471765	0.20400323541567364	0.7920404972244357
TSC22D4	0.40322349094991833	0.12199832660628858	0.6692164931549379
CDC37	-0.29827097453678636	0.20674291589466054	0.7948116544394728
FHL1	0.007344207818950315	0.9857260069182949	0.999016267321396
NR1H2	-0.29368814698740753	0.30870008144161126	0.8697901317491653
CNST	0.0910494856547768	0.7395126212959169	0.9678736739043254
CHAMP1	-0.6368918458042947	0.09730945027123229	0.6692164931549379
EIF1	-0.5046839869158136	0.07871595036205663	0.6560664800745731
STAT3	-0.17022716199161134	0.543468499839407	0.9477115370830677
WBP2	0.08356322958578052	0.6747696321441073	0.959396622943714
ARHGAP21	-0.3091059606705344	0.546091187083805	0.9482525756423642
ASAP1	-0.49773560612808476	0.36137829542817856	0.8872559415752711
CCND3	-0.33800905785360896	0.11609717175254408	0.6692164931549379
C11orf58	-0.15674444377773153	0.515093375651249	0.9446128390701028
SH3BGRL2	-0.2359169315465603	0.40053703353541537	0.9105085377291138
COX6A1	-0.4412840927347134	0.2635530640672011	0.8421643992894841
PRMT2	0.0899930767056451	0.7054434263172479	0.959396622943714
OSTF1	-0.13552316412416995	0.5886868425966967	0.9548058080372067
TXNL4B	-0.32776817192179997	0.2182928140576432	0.7995727983870642
CTSW	-0.32562389913678164	0.41814532266038806	0.9156853268385714
SF3B1	-0.054465362504520394	0.8295017848372948	0.986072546130702
EMP3	0.19957747001607112	0.6289258931160085	0.9565176301549346
SH3BGRL3	-0.3397066297906347	0.4022122447670864	0.9113352710052359
RPL34	0.6212760143050577	0.1832839998033382	0.7688382982082731
ATP6V0E1	-0.011421289347615252	0.9654051692796691	0.9970321083985186
VIM	0.9470323810268679	0.02789438935001406	0.5254233494451513
MMD	0.6282324573169975	0.0059626855522260346	0.33275632275325934
ARHGAP18	0.14757774868278445	0.45233336625014786	0.9282595369077224
LTBP1	-0.23963681145902171	0.4943386364824589	0.9349786162076903
CARD19	0.6725136955023123	0.12262521868792794	0.6692164931549379
TRAPPC3L	0.14041209085530534	0.6152474812726563	0.9565176301549346
TUBA4A	0.3941092332277997	0.07708080829050623	0.6560664800745731
MCU	-0.1925993832342326	0.45493982617487005	0.9282595369077224
RPN1	0.014371494685392346	0.9650812254440613	0.9970321083985186
F13A1	0.1925771248591033	0.5492191218460398	0.9482525756423642
SHOC2	0.15392618916472656	0.5977978932958399	0.9548058080372067
RPL8	0.15566743919565565	0.674109433779903	0.959396622943714
CALM1	0.11413986134655416	0.604821387429546	0.9564360148565948
TST	0.4594395670792134	0.16802484308309862	0.7430682688121635
TRAPPC1	-0.10950625003498529	0.7785765725670628	0.9772697564961988
STRADB	-0.2829470338491414	0.5363102529438821	0.946751773053996
JKAMP	1.0254258843471293	0.0018034297680353131	0.259994458225091
SDCBP	0.08560296679797401	0.706688399150603	0.959396622943714
THAP11	0.39563230478318545	0.23946107394863175	0.8398880178361772
RPS26	0.0805151248339299	0.8631781611502634	0.9909395126318723
RPL38	0.25312858599869953	0.4662504535847489	0.9292945663831247
ATP6V1F	-0.48590965971806255	0.12260619401261498	0.6692164931549379
RAB1B	-0.2083341109756211	0.5674340107984212	0.9548058080372067
ANXA11	-0.21084001729305468	0.49956659937038683	0.9382518910657707
REST	-0.26976083213934166	0.40475420166436193	0.9113352710052359
SLC25A5	-0.030810158282635104	0.9129052782699681	0.9936369373865632
CASP6	0.50325512553761	0.08704985627651002	0.6681875168838447
SERPINB1	0.3024188066819572	0.11130091797934477	0.6692164931549379
PSME1	0.18349575391713924	0.6711301919496011	0.959396622943714
AGPAT1	0.07006675539430912	0.8161942052418738	0.9831382167801753
PLA2G12A	0.25082108673938774	0.3516624026287001	0.8872559415752711
SERF2	0.012155053237043847	0.9642346721122868	0.9970321083985186
SQSTM1	0.5503210130824581	0.04183777251850356	0.5580965373918394
HNRNPF	0.1142737881248482	0.8197694955123966	0.9831382167801753
HIST1H2BC	-0.1115168482540901	0.7827660461791965	0.9772697564961988
GSN	-0.48692559588169504	0.16774583628840614	0.7430682688121635
CYB5R4	-0.22213398929094844	0.2758925625073571	0.8538029473027434
KMT2E	0.23990400003553397	0.3601084526804774	0.8872559415752711
OAZ1	0.09413848382457102	0.6632935648237319	0.9591672182486861
RCHY1	-0.09347601066161317	0.8283700209395719	0.986072546130702
RASGRP2	0.11405259093768959	0.714988365771716	0.959396622943714
ZSWIM7	-0.5959515771639899	0.04744150767319544	0.5789025834043556
YIF1B	0.008408849761342279	0.9831367888887084	0.999016267321396
PCMTD1	0.06348286984307926	0.7866058335375725	0.9775585849532376
DBNL	-0.26683436223262424	0.30815354340004814	0.8697901317491653
YWHAZ	0.0329375998703427	0.8964684987856729	0.9935163453694497
BACH1	0.4531534423069555	0.15587792789747115	0.7229726950740619
MAPK1IP1L	0.1314563788151593	0.5618378699312472	0.9529210931186839
HEMGN	-0.5888172920954521	0.2530489667279783	0.8402585651428068
TUBB1	0.4236270367286927	0.022966683079735532	0.5025069370878538
CRBN	0.0880265749712019	0.8001869429026365	0.9808561502599119
CCNDBP1	-0.06734086237958531	0.7723899135309955	0.976779642111566
MAP1A	-0.24371056425163862	0.503492927440411	0.9408023437962346
MAP3K5	-0.69273380521083	0.21467526254187655	0.7995727983870642
PIH1D1	0.5088415678386803	0.14451928383022866	0.7042770733135086
RHOF	-0.26537601474138034	0.5181312316830919	0.9446128390701028
RGS10	0.20244237929299233	0.4054149739176036	0.9113352710052359
COMMD7	0.3746626254811771	0.11748102135020201	0.6692164931549379
LPAR5	0.4447371078783082	0.1912157739684764	0.7730508370969009
RGS18	0.16901670927547818	0.35091706001242207	0.8872559415752711
TRA2B	-0.024847423965945914	0.9389399700654655	0.9970321083985186
IFITM1	1.0871790789366143	0.13571014909371462	0.7011067947217459
BROX	0.006910335560196332	0.9838027316582375	0.999016267321396
RPL22	0.2522178867199434	0.5953169697369882	0.9548058080372067
GLUL	0.7032680800770986	0.003991395445194078	0.3274781789634515
LAPTM4B	-0.4981586055659068	0.3664960140400507	0.8892317128965533
CAP1	0.09259879761515044	0.6397383722405906	0.9567507215041093
ITM2A	0.1736735316979247	0.604171643593387	0.9564360148565948
HYI	-0.09124138062919726	0.7985532601686978	0.9808561502599119
IGF2BP3	0.4304071884104159	0.042099403726913516	0.5580965373918394
AFAP1	0.37558772567830606	0.35521921805207546	0.8872559415752711
HIST1H2BN	0.2956451222697591	0.5246466075111207	0.9455956188545491
FYN	-0.23941491063698273	0.6197234911766829	0.9565176301549346
RPL37A	0.09080471048508516	0.8286204046580554	0.986072546130702
MFNG	-0.4504532238280986	0.06774314733339479	0.6450293549768563
DNAJC4	-0.296248846737772	0.3414447681040861	0.8841642436964552
ZC3H7A	0.17137461687571504	0.5318926968140042	0.9455956188545491
BCL2L1	0.11787106208348408	0.48713983628737256	0.9322476955499497
GCLM	-0.11826327552204366	0.5825055586359407	0.9548058080372067
NDUFAF3	-0.38778395518681247	0.23167297834613793	0.826379902141894
PF4V1	0.2341872888922603	0.644884305642119	0.9567507215041093
TCEAL9	-0.23980660370417797	0.5700077045314833	0.9548058080372067
ARPC2	0.09251611691582962	0.5157409272563476	0.9446128390701028
POLR2G	-0.855048274215121	0.0023740137602503903	0.28107439145764196
NOP10	0.35844675700651324	0.30181252123951824	0.8676784268795386
JAK2	-0.44027353750199205	0.24615423727222782	0.8398880178361772
VPS37B	0.611678218165424	0.019018133518875237	0.4846603272723814
VAMP7	-0.23488786830724778	0.3456718451430154	0.8846335681914447
RPS16	0.4262799313748992	0.2869308028073359	0.8607684723071415
PTK2	-0.10134737287272415	0.7144319291404784	0.959396622943714
UBE2G1	0.46682757057401497	0.08095414713975546	0.6560664800745731
EIF4G2	-0.3032757609687884	0.2421912017896715	0.8398880178361772
UBE2L6	1.27300047978305	0.003663777651223138	0.3274781789634515
ACYP2	0.03265961177011081	0.904677825256062	0.9935163453694497
ATP6V0C	-0.21989486847722145	0.7471755822680062	0.9678736739043254
DAP	-0.9564081173867774	0.0011852535579101665	0.18640805956223527
C12orf76	0.4190578890664564	0.11797433511916317	0.6692164931549379
TPM1	-0.4200027304765712	0.09817084000375993	0.6692164931549379
EIF1B	-0.04936891792195802	0.8969983193284817	0.9935163453694497
KDM7A	0.018408774725388623	0.9493625021988613	0.9970321083985186
CREG1	0.24093625232126867	0.38347682876419686	0.9027143814043371
CAPZA2	0.1516806670893474	0.40462400004529275	0.9113352710052359
TUBA8	0.1847659278183104	0.760489535048677	0.9728619987315069
CUX1	-0.5115963104807602	0.1601504245587423	0.7263897334165109
ADAM10	0.04653972122299509	0.8678169406143886	0.9909395126318723
ACTR1A	-0.35785461165954424	0.11828130207630197	0.6692164931549379
ZCCHC17	-0.42847173347630585	0.12915301829001097	0.6896133384003672
WAC	-0.5038679443369524	0.26163676223364285	0.8421643992894841
RAB8B	-0.10099931857855463	0.712134824885531	0.959396622943714
KCTD20	-0.15915289526046633	0.6600827636793536	0.9588255969290341
SMC3	-0.07645311179521772	0.8628818682204984	0.9909395126318723
FIS1	-0.43496366834682887	0.16032949235472585	0.7263897334165109
CD55	-0.4472389775665677	0.13190913205570168	0.7000085842219752
WDR44	-0.3016756410835923	0.36096918966273006	0.8872559415752711
YWHAQ	0.2879695887362041	0.19125188339738355	0.7730508370969009
HSPB1	0.21997387218966266	0.573336593916983	0.9548058080372067
EPS15L1	0.16057399872017084	0.539747793798462	0.9477115370830677
ASAP2	-0.028397229153700146	0.9438508667125709	0.9970321083985186
HLA-E	0.3327575351755181	0.21307086323461508	0.7995727983870642
BBC3	0.7860981854648882	0.15406695300256137	0.7229726950740619
JARID2	-0.3080755978316935	0.5357817782897599	0.946751773053996
CGGBP1	-0.06009801155016925	0.7658464206149056	0.9749185486856413
VEPH1	-0.7223547141657837	0.03647778215339096	0.5254233494451513
YPEL5	0.5170868491419658	0.017000512311945073	0.48062380402606175
TRAFD1	0.7928116454895214	0.059342531221622766	0.6145794840848516
DCUN1D1	0.012949941867819439	0.9657376410615692	0.9970321083985186
BEX3	0.16607915581395805	0.7303436282832586	0.9645218450924269
BBX	-0.270558045006594	0.4102165680944767	0.9113352710052359
HIST2H2AA4	-1.5655950455542693	0.03153164917634363	0.5254233494451513
ELAVL1	-0.32975654618978	0.288066533520842	0.8607684723071415
NT5C2	0.27489228644637964	0.34009333984115264	0.8841642436964552
TSPAN33	-0.36440232973805925	0.5508166200430981	0.9499134949636008
PKIG	-1.166316229577241	0.004164462391442736	0.3274781789634515
GNAI2	-0.7294774112600639	0.08800268097572062	0.6681875168838447
CLINT1	-0.2434269642744553	0.46550379183414625	0.9292945663831247
HINT1	-0.13804500597666183	0.7281720646308996	0.9638390756017262
PSMB1	-0.1700661354200436	0.6453097222981856	0.9567507215041093
TMEM87B	-0.12743044920847219	0.6922552404649263	0.959396622943714
ARHGAP45	0.24971339539528975	0.5468672298873336	0.9482525756423642
CRAT	0.30588299894657683	0.30128296101103336	0.8676784268795386
SRSF8	0.17905470290293327	0.6550550789662226	0.9581695893764005
BID	-0.6680184801206488	0.048616332641572266	0.5789025834043556
RGS3	0.6321164362488273	0.14110919922953616	0.7042770733135086
ZEB2	0.26613384254825967	0.24418760850403928	0.8398880178361772
STK24	-0.3489359772305692	0.4255362856518239	0.9210075637225726
NDFIP1	-0.4261414834662992	0.15164926181645813	0.7229726950740619
NDUFC1	0.0016983416691457073	0.9945535502133693	0.999016267321396
RPL36A	-0.5519612613583823	0.16081344965232583	0.7263897334165109
HMGN2	0.10879664153670131	0.7641100550231387	0.9734244441752797
UBE2H	-0.35314310994576154	0.50834450822409	0.9408023437962346
PADI4	0.7727956447774506	0.07238010700131839	0.6560664800745731
PTPRJ	-0.2873630727137328	0.5759456402110206	0.9548058080372067
CD37	0.27443898022331253	0.5084333614465031	0.9408023437962346
GRK5	-0.0025516834454081872	0.9956083769708063	0.999016267321396
RPL11	0.33658841038816545	0.4150659703651671	0.9124067709424892
SNX9	0.10394995946766125	0.7229871458648558	0.9613223166457125
PSMA7	-0.3057113476330982	0.24975841148823627	0.8398880178361772
NDUFB10	-0.170206644077637	0.5066087446535342	0.9408023437962346
H3F3A	0.24558149817217334	0.48379308009889754	0.9322476955499497
ARRB1	0.33350019393027996	0.1500665783995731	0.7229726950740619
RAP2B	0.35398363238522423	0.2181456321868784	0.7995727983870642
GNAS	-0.0016881115752030358	0.9967196291497022	0.999016267321396
PDE5A	0.06645501552264825	0.8327298980773252	0.9874041971718798
NDUFB4	0.07689535181384734	0.8034975178883096	0.9808561502599119
RPL6	0.2567107707313902	0.5254780556314382	0.9455956188545491
UBC	0.40444787366542095	0.02150005329020689	0.5025069370878538
KCNE3	0.16773289603300165	0.5852353944024301	0.9548058080372067
TMEM40	0.3042206649980827	0.1420744715877195	0.7042770733135086
GTF3C6	-0.5104605352311089	0.03137397540738603	0.5254233494451513
MCF2L	-0.04908765293482107	0.9159441062611657	0.9947164493608391
THOC2	-0.41726880873403255	0.19881407503215578	0.7863761178145828
HHEX	0.3253519761751676	0.33264217081469927	0.8841642436964552
AP2B1	-0.6239814055819527	0.0772994938635659	0.6560664800745731
VGLL4	-0.1694365236013816	0.6190699658943286	0.9565176301549346
SNRPN	-0.07399299812706234	0.843850572650646	0.9909395126318723
COX7A2	-0.2477025147245128	0.38701310091084173	0.905998192930658
ZFAND5	0.14880623462427509	0.55640421521991	0.9529210931186839
OSBPL8	-0.05464462478873563	0.8725972464135898	0.9909395126318723
SLC44A1	-0.3514772677193674	0.25194950274203176	0.8398880178361772
ABI2	0.0397036942085523	0.904367409718484	0.9935163453694497
TAL1	-0.11592446944502331	0.7464263873913406	0.9678736739043254
VPS28	0.19703014310771963	0.4326789101377301	0.924116684615152
PTPRC	0.4961709481772036	0.3083044789265826	0.8697901317491653
SNAP23	0.11141688789705056	0.6128565439220099	0.9565176301549346
MEF2C	-0.2082386454869933	0.45226492578076194	0.9282595369077224
BIN2	0.165904102682761	0.349622599142682	0.8872559415752711
NRDC	0.08308093356045089	0.8202618376870582	0.9831382167801753
RPL30	0.5913810977485506	0.22219051285120414	0.8092412362791225
ZNF185	0.098690549025625	0.6680343387148648	0.959396622943714
GNG11	0.41365990150550835	0.05386496425168828	0.6027492766813446
CHCHD2	-0.43297526997210845	0.17251689330454736	0.7517738675487833
LRP10	0.17273995622327204	0.6107369967131407	0.9565176301549346
ARRDC3	0.27334350408758123	0.6324425476607494	0.9565176301549346
MIS18BP1	-0.1643140573000431	0.7332323337548767	0.9653896923954428
ERP44	-0.14053488500488323	0.7053778839502657	0.959396622943714
PGK1	-0.20534109187284422	0.49363717475352575	0.9349786162076903
TOLLIP	-0.16655997186167978	0.5345070786722972	0.9455956188545491
DCLRE1A	0.602774896385491	0.13335990057647168	0.7009792924364185
RNASET2	-0.16976865416001066	0.5734757075949615	0.9548058080372067
DNM1L	-0.8125276220840194	0.015118010411852656	0.4666797100033063
TAP1	0.6432851795840993	0.09851402875583698	0.6692164931549379
NPRL3	-0.49009292490719775	0.15838004229599514	0.7263897334165109
PRKCD	0.7700541540647	0.009011609931312427	0.4213536535451486
HNRNPA2B1	-0.05487773860243682	0.7180537748678275	0.9607370692353764
PRKACB	-0.09763049882999972	0.7136616728439822	0.959396622943714
SCFD2	0.3842554675800302	0.207969978291037	0.7977562360166164
VPS29	-0.2956563240475808	0.3129669136075923	0.8699612276943667
STK38	-0.22530379651586388	0.5039379457924184	0.9408023437962346
DGKD	-0.18780854888628998	0.4544410994142567	0.9282595369077224
TTLL7	-0.35805321184917466	0.2164175014640383	0.7995727983870642
UGP2	0.22664392337608988	0.33108271317202176	0.8841642436964552
PSMB8	0.17045395310279282	0.45598988885157377	0.9282595369077224
SLC25A37	-0.6923961314940644	0.12894880674981868	0.6896133384003672
ANKRD10	1.1149616223056948	0.0008952032934603512	0.18640805956223527
ISCU	0.06831369340022225	0.7818294174367988	0.9772697564961988
SMS	0.24110303157739804	0.30412899377266467	0.8676784268795386
UPF3A	-0.6364056716383576	0.052738303094222796	0.6027492766813446
DGKG	-0.36275329411289925	0.13461378237525842	0.7009792924364185
LCP2	-0.006039250063982255	0.9859837117484491	0.999016267321396
WDR26	-0.3091456285559338	0.3613973984006037	0.8872559415752711
SEC14L1	-0.06472969867234994	0.8006087973820588	0.9808561502599119
G6PD	-0.28623800747047967	0.3957689646540147	0.9092699984746951
ING4	0.20165561041119534	0.4456234065127449	0.9282595369077224
PNKD	0.1549750950998621	0.5266422078703243	0.9455956188545491
NUTF2	0.4488074388341449	0.05951486565897473	0.6145794840848516
ITM2B	0.29886900479342343	0.17667520932219521	0.7561729544784216
INF2	-0.04972298056753333	0.8730160010304864	0.9909395126318723
COX17	-0.5874514646379417	0.07249823779592006	0.6560664800745731
RBM17	0.3522966669619321	0.2627744710334031	0.8421643992894841
TMED3	-0.311752621611628	0.2885813375364983	0.8607684723071415
LEPROT	0.1387636383402116	0.4850757598681913	0.9322476955499497
RPL18A	0.5957552804142581	0.22651527929204165	0.8163988191150667
MIER1	-0.12684103749534892	0.6695748618423791	0.959396622943714
CSDE1	-0.4544876793354178	0.04729890321231919	0.5789025834043556
PPIA	-0.36846806359555034	0.34783927607183074	0.8872559415752711
UBB	-0.148671417707625	0.6055417068659217	0.9565176301549346
RC3H2	-0.32858467381129125	0.3681022738527422	0.8892317128965533
RPS27	0.4996238070652328	0.1924788653998188	0.7743917142829919
FGFR1OP2	0.0501361191555975	0.8529755071196473	0.9909395126318723
RPSA	0.5229581881147	0.32649278731317055	0.8831033891011799
SCAND1	0.1541221024737266	0.4939807619679467	0.9349786162076903
HBB	1.5053341185386075	0.11053790737114369	0.6692164931549379
CABP5	0.5939892794128855	0.1684623641423461	0.7430682688121635
SYTL4	-0.07107542650481323	0.8063745007325059	0.9808561502599119
H2AFJ	0.6085245437611803	0.05456519783578235	0.6027492766813446
SSU72	0.18596510489041948	0.5110679040098576	0.9431274712282843
UBE2A	-0.2254039949324931	0.3153393784169013	0.8700751589493448
FSTL1	-0.6340293335192312	0.1431175840041012	0.7042770733135086
BEND2	-0.18986929797432173	0.5795364578402584	0.9548058080372067
MOB1A	0.12328686147298307	0.42394696930914344	0.9210075637225726
KLHL6	-0.1477760560624439	0.5840423326244409	0.9548058080372067
PNRC2	0.13723802138161784	0.7038018502367862	0.959396622943714
MGLL	0.0847675348733503	0.7156610552292368	0.959396622943714
GNA15	-0.26424016976334286	0.3362300360992915	0.8841642436964552
TBPL1	0.21568090840962564	0.5666471329741486	0.9548058080372067
UBE2B	0.35405921802087	0.25714756223093266	0.8421643992894841
FTH1	0.16514021262964657	0.7430307019224793	0.9678736739043254
NT5C3A	0.38264907095510864	0.056448465709114985	0.6104116802929586
HMGN1	-0.6032941840175283	0.030571421491149806	0.5254233494451513
DMTN	-0.02259535157751054	0.9106754465593709	0.9935163453694497
ELMO1	0.008059121153087335	0.9805557896085344	0.999016267321396
FRMD4B	-0.019274228936827623	0.9563315077028911	0.9970321083985186
KLF6	0.4195488317143109	0.22103751687742237	0.8067403042150648
TMEM91	-0.014158954748553963	0.9626528452044927	0.9970321083985186
LY6G5C	0.5779460465225276	0.04764352835357188	0.5789025834043556
TSPAN32	-0.7296183366618108	0.03022302187362352	0.5254233494451513
ACTN1	0.03758265417397154	0.8726980664037668	0.9909395126318723
TUBA1B	-0.6559746202284115	0.1783710160625055	0.7569016089980645
PNMA1	0.8139875060899495	0.0011603838767143603	0.18640805956223527
S100A8	-1.0721470033288096	0.2028680453781144	0.7920404972244357
FAM204A	-0.21953875134211867	0.44337367785744264	0.9282595369077224
SLC6A4	0.2567111306667084	0.41583177742597466	0.9124122410487533
SH3BGRL	-0.1272342659253423	0.6440878179389924	0.9567507215041093
SLC44A2	0.38750288272637207	0.15934355300256617	0.7263897334165109
RDH11	-0.16502269989991317	0.3823439256643041	0.9027143814043371
SAT1	0.40858086715413827	0.112861997622684	0.6692164931549379
SYMPK	0.4129536358253444	0.34833725651317515	0.8872559415752711
GUK1	-0.27888580303590355	0.3186517843806319	0.8750279158388781
PTP4A2	-0.11006505455194307	0.7721662242885846	0.976779642111566
TECPR2	0.18370588321537445	0.6943471960574581	0.959396622943714
TDP2	0.18673008744994843	0.869589512215332	0.9909395126318723
STIM1	0.21763491208958058	0.4673723151411098	0.9293725347058849
CIRBP	-0.061331721894372096	0.8306082720775658	0.9862404328717836
LRMP	0.6273635339957839	0.056454259449059754	0.6104116802929586
CD69	-0.42221415629990083	0.4464215430271682	0.9282595369077224
GDE1	-0.28891009213552343	0.2475089108574116	0.8398880178361772
ORAI2	-0.13414404890520973	0.6647638697573264	0.9591672182486861
SNX2	0.3344213153399996	0.3628455785989556	0.8872559415752711
RPL18	0.17940080991147722	0.6306335395902349	0.9565176301549346
MPST	0.2840477871639417	0.3796078668729753	0.9027143814043371
TADA3	-0.2411232943902469	0.446223224764279	0.9282595369077224
PYGB	-0.015953398472370272	0.9624068350043421	0.9970321083985186
MAPK6	-0.4442985923809766	0.14102166648522751	0.7042770733135086
FAM177A1	0.08335424932499777	0.7638554038695575	0.9734244441752797
ARPC1B	-0.41736034767693675	0.15770475173027915	0.7256096289717632
RPS7	0.42907166873676506	0.24153376641662236	0.8398880178361772
PYCR2	-0.5110457206212464	0.20077846225315946	0.7863761178145828
SLC40A1	0.9517707193697705	0.015645909352712005	0.4666797100033063
GNB5	-0.490643450500981	0.08229273189374704	0.6560664800745731
NCOA3	-0.306634421366011	0.3729861971332906	0.8933645613042092
RAB5A	-0.09933149336579832	0.7557604965466297	0.9720934267848842
DNM3	0.1338760866756091	0.6469571535450109	0.9568431122848456
SMIM1	-0.8947804843752692	0.04634988260926039	0.5789025834043556
NACA	0.12289117431677102	0.7129314768874015	0.959396622943714
ANTXR2	-0.21691369526891607	0.5680092706764817	0.9548058080372067
MITF	-0.10601261159847353	0.6992193515231646	0.959396622943714
SRSF10	-0.4045909208189327	0.30193406471336526	0.8676784268795386
RPS28	0.34081271930530793	0.48563011760868124	0.9322476955499497
NDUFS4	-0.3623579940721209	0.24977250713713228	0.8398880178361772
RAB6A	0.23777706139340138	0.4764269207694316	0.9322476955499497
EEF1D	0.04425200391140083	0.913306526807197	0.9936369373865632
CCM2	-0.07793843506848736	0.8041175724706292	0.9808561502599119
MYH9	-0.07422752536269846	0.8616853562314414	0.9909395126318723
GP6	-0.2761893111875716	0.21326970168058237	0.7995727983870642
TUBGCP4	-0.1934416526073261	0.5068106808245221	0.9408023437962346
IST1	0.11237075454723293	0.6594490767690664	0.9588255969290341
CCL5	0.2688307949724675	0.3390580850520867	0.8841642436964552
PTBP1	-0.07406895997948378	0.7159427978152224	0.959396622943714
RPL14	0.4996660829962882	0.21524000912793895	0.7995727983870642
GADD45A	-0.01894757030361197	0.961997478150695	0.9970321083985186
DAPP1	0.3550146833792595	0.10244006577924375	0.6692164931549379
PPCS	-0.5402920980142134	0.07389334023336042	0.6560664800745731
CORO1C	-0.13441182869905202	0.6757496999542505	0.959396622943714
C4orf3	0.013804542044198483	0.9593224466275247	0.9970321083985186
ACER3	-0.501963519325659	0.3357157734396726	0.8841642436964552
STRN4	-0.6919076224254856	0.015455066159565005	0.4666797100033063
RAB4A	0.010451844160710702	0.9724698430698365	0.9972571597574493
CD9	0.048005999391375516	0.8896645452934435	0.9935163453694497
PSAP	-0.10718063216091185	0.759062479324851	0.9728619987315069
PRRC2C	0.01155155779530638	0.9687124662242623	0.9970321083985186
SEC62	-0.6019089215175198	0.08451867841673709	0.6646241530043416
RPS23	0.5557730424040952	0.304704404335299	0.8676784268795386
RPL21	-0.2998819733384046	0.47971025658944366	0.9322476955499497
TLK1	-0.04289840269240681	0.8708568432178857	0.9909395126318723
DYNLRB1	-0.23660501506898157	0.3856672261686088	0.9052975593917142
JAM3	0.5027562497081597	0.10977016474497742	0.6692164931549379
MPP1	0.1417707876940048	0.33720714338178104	0.8841642436964552
MCTP1	0.022312775749477057	0.9350849370494401	0.9970321083985186
IFRD1	-0.34694188364628264	0.11753795321850534	0.6692164931549379
NAPA	0.01870658641975725	0.9505056844397559	0.9970321083985186
PITPNM2	-0.3591103279848103	0.3683055910352848	0.8892317128965533
SLA2	0.040537776809757786	0.8782956387223567	0.9924568615216702
HNRNPH3	0.3270841445624594	0.2942250898674023	0.8659780061969857
YBX3	-0.330489419899358	0.5050655095294627	0.9408023437962346
VCP	-0.375344179379352	0.20641526024230772	0.7948116544394728
RPL12	0.3757729581224726	0.373323661696763	0.8933645613042092
TSPAN18	0.417593987247239	0.19405649754796914	0.7771243999027468
DSE	0.8713118010113068	0.0024370611976096126	0.28107439145764196
YWHAB	-0.22013690349989773	0.466046210424252	0.9292945663831247
SSR4	-0.5245302783596549	0.07739115611019903	0.6560664800745731
PTGIR	0.4809309666077925	0.019773652229500626	0.4846603272723814
TAX1BP1	-0.22495863515505662	0.41326979893121907	0.9113352710052359
RAP1A	0.12227441019396587	0.575334688264785	0.9548058080372067
PRKAR1A	-0.20608736029316688	0.6933718121191179	0.959396622943714
KALRN	-0.6279841199286074	0.03293974884261967	0.5254233494451513
PSTPIP2	-0.1271115475790736	0.5766155508752335	0.9548058080372067
C12orf75	0.21743471088577432	0.5813406364783611	0.9548058080372067
RAB2A	0.11487883223542057	0.689463353872096	0.959396622943714
TLN1	-0.329708818753442	0.3986769333916642	0.9105085377291138
PNP	0.01264929660048374	0.9694140867762402	0.9970321083985186
HLA-DPB1	1.5268561744413398	0.0009818758001222485	0.18640805956223527
AP2M1	-0.07434080204634064	0.6639658158605222	0.9591672182486861
RPS19	0.4831904042679214	0.26265139638011853	0.8421643992894841
MICU1	-0.2851994719148858	0.14451856866766408	0.7042770733135086
ZNF451	-0.483835403206941	0.26698342561994387	0.8428491356250053
NCK1	-0.08808970636728557	0.8513798224907918	0.9909395126318723
BNIP2	0.14625439358742764	0.4568328867915662	0.9282595369077224
HEXIM2	0.43941452779478934	0.3007926420773754	0.8676784268795386
BTG1	0.3292437984909372	0.26920526313924326	0.8436497695563575
CHTF8	0.019289621185509684	0.9415867124283579	0.9970321083985186
SESTD1	0.5014906562733923	0.06062259440786375	0.6145794840848516
CTNNAL1	0.435205209421735	0.1862038540185951	0.7725004015639557
RSAD2	1.142041054879965	0.04873355915581894	0.5789025834043556
DIAPH1	-0.4308968855791067	0.3424202221583914	0.8841642436964552
MNDA	0.04845136812289778	0.9369350026318723	0.9970321083985186
SLC50A1	-0.3409950921461196	0.15026810900044948	0.7229726950740619
LAPTM5	-0.5146596790444496	0.14235906564832837	0.7042770733135086
GMPR	0.28849154515977327	0.2090497412443173	0.7977749779667723
CD47	0.2168665610791314	0.4716760810338526	0.9316211388124424
PFN1	-0.4066457942940591	0.2707742887528936	0.8440351703468576
CTNS	-0.4467734201328063	0.16069186513627876	0.7263897334165109
CASP4	-0.4239502261855691	0.14436187320589844	0.7042770733135086
CENPT	0.1720974384311597	0.587183418164592	0.9548058080372067
TMSB4X	-0.29701911209565224	0.4161232706285932	0.9124122410487533
LSM1	0.1434365819580605	0.641466646198311	0.9567507215041093
TAOK3	-0.35150559581171953	0.2648243380441519	0.8421643992894841
HNRNPA1	-0.12487174110310233	0.7534033816254818	0.9705047283783198
PDLIM7	-0.32719390639717294	0.28051038537121586	0.8579256975102965
UBXN11	-0.16110287416782318	0.7946721836327875	0.9798880097539006
CD84	-0.6851961992216543	0.11229350786072788	0.6692164931549379
SECISBP2	-0.1085819206001111	0.6618636234191276	0.9591672182486861
R3HDM4	0.3475225222367257	0.09483197152097254	0.6692164931549379
KTN1	-0.2205791423151935	0.500039447146035	0.9382518910657707
RPS9	0.120702579214669	0.7966987305284108	0.9808561502599119
CCDC92	0.4515403369199478	0.13482120106800907	0.7009792924364185
HMG20B	-0.22141252504474263	0.39341463318785985	0.9086775645420654
SAP18	0.09301298270472265	0.7814732993161555	0.9772697564961988
CD63	-0.29772475235131324	0.3583231542583707	0.8872559415752711
SLC25A3	-0.2982684312377861	0.196189726676804	0.7802487980479791
IL6ST	-1.1555993161202496	0.003278239969596391	0.31507528596676426
RSF1	0.017708623032267997	0.9953583671515317	0.999016267321396
HPSE	-1.9547131190419114	6.406177740014677e-05	0.05541343745112696
CLTA	0.22941372111742042	0.6375335529088866	0.9567507215041093
C1orf43	-0.4474716600983637	0.06832215963857542	0.6450293549768563
BMP6	0.1949101563552616	0.6403297585905638	0.9567507215041093
CD68	-0.7488191176582881	0.1141961999986025	0.6692164931549379
IFITM2	-0.5351262062404655	0.3611255500063778	0.8872559415752711
POLD4	0.20360819949188305	0.6755833685095107	0.959396622943714
RPL35A	-0.032362057496876255	0.9018583148284092	0.9935163453694497
PTGS1	0.18859118027408717	0.4273334850725824	0.9210075637225726
ERV3-1	1.221834103866185	0.005847899759504313	0.33275632275325934
PLEKHO1	0.007774287307890297	0.9864557284275717	0.999016267321396
GNG5	0.25214460913834125	0.4285493731540324	0.9210075637225726
RTN4	-0.08358524159700711	0.6850373478697698	0.959396622943714
PARVB	-0.8538373620441856	0.016230834305685202	0.47592107370907455
DOK3	-0.13083975020489125	0.6374097676339531	0.9567507215041093
UBE2L3	-0.4195542190841939	0.06597688162835606	0.6376536604304804
TGFB1I1	-0.5032230227662786	0.15506954809623305	0.7229726950740619
FOPNL	-0.40864489334083737	0.19374853195609215	0.7771243999027468
ZNF207	-0.1568666630876742	0.5431941499593838	0.9477115370830677
ACADVL	0.12303182929178873	0.7509935437854376	0.9681213343880828
MTPN	0.008313958245000216	0.9696045886517585	0.9970321083985186
STK17A	0.3423351594693314	0.2560868056397596	0.8421643992894841
UBA7	0.29386575832518824	0.21194018543792242	0.7995727983870642
XK	-0.5462885986750124	0.034820855315787304	0.5254233494451513
MEPCE	0.3265039962669256	0.2008382065606335	0.7863761178145828
RHEB	-0.07993884761584544	0.7146041235630403	0.959396622943714
STON2	-0.09786025719556318	0.7719720548170969	0.976779642111566
FIP1L1	0.644682503781224	0.08353923316944727	0.6599217962700629
NDUFS5	-0.2878093833794311	0.2725099658841484	0.8479176996035552
FBXW5	-0.3835539490924171	0.1852641094991585	0.772305805863962
NUDT21	-0.35806084098406993	0.10342608327567535	0.6692164931549379
ERICH1	0.4387728210252181	0.17850627541688457	0.7569016089980645
H1F0	-0.5177451146068248	0.08866139388197884	0.6681875168838447
FHL2	0.69585914791568	0.04806232960115091	0.5789025834043556
KLHL5	-0.42873779635218806	0.24117698266684162	0.8398880178361772
MLH3	0.35949813288801485	0.19048080654883168	0.7730508370969009
SRSF4	0.001346592629062416	0.9956372542448141	0.999016267321396
TXNL1	0.14519186272483117	0.6835529601895569	0.959396622943714
HBG2	-1.0688227180322023	0.1438778250697742	0.7042770733135086
ELOVL7	-0.04999608775471253	0.8458478286484088	0.9909395126318723
AMFR	-0.2774586568595818	0.43494358266878497	0.9266655147992586
PHTF2	-0.4040395942753448	0.12076420772897209	0.6692164931549379
CRYL1	-0.6158739323103576	0.03279328564768502	0.5254233494451513
FCER1G	-0.4401603985830047	0.3669604104833373	0.8892317128965533
MEIS1	0.4922095604750955	0.08164940761962483	0.6560664800745731
CAPN1	-0.13825300648326028	0.5893188192384784	0.9548058080372067
CGRRF1	0.23449358203066023	0.5275487463546025	0.9455956188545491
PARK7	-0.011951810490991355	0.9535046678924525	0.9970321083985186
CAMTA1	0.017133028179633004	0.9475460653828888	0.9970321083985186
AATK	0.0018690966464388469	0.9971265640176143	0.999016267321396
PDK1	0.28404551748957063	0.4215407932934635	0.9207898641384997
SUMO2	0.2047467795376431	0.4532193505000536	0.9282595369077224
YY1	0.13109561175217077	0.648219726935167	0.9568431122848456
CSNK1A1	0.03637070345523123	0.8801081943423297	0.9934490896962948
AP1S2	0.4462241516723766	0.03361729959288851	0.5254233494451513
RUFY1	0.03241301520307909	0.9061620991972211	0.9935163453694497
CMC2	0.42639244959517764	0.16526503001110168	0.7406956008269583
CSK	0.15687917798021275	0.5773838969101388	0.9548058080372067
VAPB	0.14109827673813868	0.7746088550753534	0.9772697564961988
MKRN1	0.15062417704807493	0.3733540912271348	0.8933645613042092
SLBP	0.42393725014877326	0.07731644148186789	0.6560664800745731
MAGED2	-0.05958859245730384	0.8093648529965731	0.9808561502599119
ISCA1	-0.020164497976261193	0.9343279909837774	0.9970321083985186
ABO	-0.03405136628440729	0.9481661068610079	0.9970321083985186
MAP2K3	0.17775010054669718	0.42718744226313954	0.9210075637225726
SIAH2	0.5978053756705896	0.08879469600689177	0.6681875168838447
NAP1L4	0.11187333422674625	0.6275184211165847	0.9565176301549346
STOM	-0.326962381190318	0.07431123072992143	0.6560664800745731
H3F3B	0.6595158597468349	0.03758510815164757	0.5286360740028478
CD46	-0.5267981196293913	0.05917717935749969	0.6145794840848516
UNC45A	-0.24833227710370026	0.41179185854366884	0.9113352710052359
EMC3	0.04717604309576579	0.8298968943157816	0.986072546130702
UBE2J1	-0.0012156029119342632	0.9964100786265789	0.999016267321396
EVL	0.6545318286521643	0.09088493317297777	0.6681875168838447
TBXA2R	0.10269825897773571	0.7003435731983219	0.959396622943714
RPL7	0.26152960225833705	0.45866244838988035	0.9291405570427318
RPS15	0.34278322138742656	0.3336494545053992	0.8841642436964552
ORAI1	0.1120915230145104	0.6226761052364103	0.9565176301549346
ZNF778	-0.7677956639441271	0.10021661182640992	0.6692164931549379
MACF1	-0.10090952681468289	0.8565225725424118	0.9909395126318723
SUSD3	0.2669568728268151	0.35004097530936196	0.8872559415752711
RPS21	0.8637692868282818	0.11962669359347884	0.6692164931549379
PBX1	-0.021660758236243745	0.9339057857350053	0.9970321083985186
GDI1	-0.14452334240934459	0.6429632287101553	0.9567507215041093
CYBA	0.14040969444994256	0.7847148160899933	0.9772697564961988
NCOA7	-0.1631514992269423	0.5865204028615232	0.9548058080372067
CCS	-0.24123521134922052	0.5297529830421077	0.9455956188545491
HGD	1.0460336051654957	0.0002521374303452627	0.10904943862432613
RAB7A	-0.18519909976628743	0.3543046876829241	0.8872559415752711
CFLAR	-0.06464473329594558	0.7624425705370969	0.9734244441752797
ANXA7	0.09540645735311222	0.6311096751904066	0.9565176301549346
ANP32B	-0.5168001608719848	0.02381824788508902	0.5025069370878538
PSMD11	-0.35172533597277295	0.14610861472073303	0.7100222007496296
VPS26B	0.4049345569936743	0.07321459003576718	0.6560664800745731
DCK	1.0080076784974692	0.004895646669503654	0.33275632275325934
CREBRF	-0.1336187930059657	0.7572962131025426	0.9726224563232357
DNAJB6	0.4616252830795095	0.08141457586082834	0.6560664800745731
RNF8	0.1011066289798165	0.7231921873660943	0.9613223166457125
TOP1	0.456398092399605	0.11110469776293225	0.6692164931549379
SAMD14	-1.9643566621727722	0.0006016581876180829	0.1486955235113262
EIF1AY	-0.6031068612103421	0.4084563124256658	0.9113352710052359
CDC5L	-0.194928257988972	0.6242964651939027	0.9565176301549346
KDELR1	0.01646147487283344	0.9560277133582658	0.9970321083985186
DYNLL1	-0.13584431101917252	0.5639340560345238	0.953671473059361
YBX1	-0.6841775832460288	0.018778692230827992	0.4846603272723814
MAT2B	0.1721896020576496	0.5851422341610457	0.9548058080372067
TRIM58	0.3367207047570484	0.23992555547975752	0.8398880178361772
PCSK6	-0.5199524536673018	0.25234909408232814	0.8398880178361772
ATP6V0D1	0.011426637689758478	0.9630649500325225	0.9970321083985186
C9orf16	0.010178846257611729	0.9737666792655901	0.9979954710482647
RACK1	0.24520405301470413	0.5491141536569993	0.9482525756423642
LYN	0.03880285006593529	0.8480171358361761	0.9909395126318723
FAU	0.11096274081984958	0.7200869515904347	0.9613223166457125
HNRNPK	-0.014174568295366797	0.9297547728765065	0.9970321083985186
GPR108	0.18440583093533028	0.8565549648312893	0.9909395126318723
UBAP1	-0.12162352376716311	0.7736009890334729	0.9772697564961988
CARD8	0.691206083458431	0.03409615945464665	0.5254233494451513
ANAPC5	-0.16699257743131274	0.5411163360761118	0.9477115370830677
IQGAP2	-0.6450649744872778	0.18817647757604883	0.7730508370969009
UQCRB	0.09202541621417074	0.7117050394554978	0.959396622943714
ATP9A	-0.42167090443275645	0.33217461399678605	0.8841642436964552
ZYX	-0.4091071498181042	0.2902862829964495	0.862289706258368
NDUFA6	0.1490829325049446	0.5489981211742012	0.9482525756423642
TPI1	-0.467937634166416	0.10159214293624919	0.6692164931549379
RILPL2	-0.0568603241196936	0.8002649517995675	0.9808561502599119
THUMPD1	0.00041943065554221685	0.9984388012709212	0.999016267321396
RALB	-0.1048921573662818	0.7146997189455461	0.959396622943714
PANK2	0.20248307554696426	0.4706704745946835	0.9316211388124424
RPL35	-0.004550975548962976	0.9920889525255572	0.999016267321396
PDGFC	-0.237029781439321	0.4870879123538844	0.9322476955499497
F2R	-0.17666083780516312	0.5491662353608372	0.9482525756423642
METTL22	-0.6487842888695126	0.1045930806977941	0.6692164931549379
MPC2	-0.1678924094918415	0.5801247589196101	0.9548058080372067
SLC39A3	-0.656578833961295	0.06416558841574413	0.6271551862103805
MECP2	-0.40855914762829737	0.21675688915726846	0.7995727983870642
RPL15	0.14105565175995674	0.5787085237291447	0.9548058080372067
PACSIN2	-0.13847832857190667	0.6352861495665854	0.9567507215041093
RHOA	-0.10995212245705475	0.6515344897633333	0.9581695893764005
ADIPOR2	-0.6755522215429935	0.06115513402657768	0.6145794840848516
E2F3	0.034289362096041276	0.9125060344833119	0.9936369373865632
NDUFB1	-0.05784885984443227	0.8637973715885638	0.9909395126318723
PET100	-0.17637518723685833	0.5906468642009921	0.9548058080372067
COX5B	-0.2773136750319784	0.4010448010113207	0.9105085377291138
SON	-0.1323914757646696	0.5630790115250628	0.9531572308594507
COX8A	-0.5792813949348701	0.08071574771203141	0.6560664800745731
IFNGR1	0.26129164049795944	0.534292938155153	0.9455956188545491
C11orf21	-0.11054703536810305	0.664398678260566	0.9591672182486861
TAX1BP3	0.14624399204587554	0.6322390174124504	0.9565176301549346
SPX	-0.4683040793323015	0.2802436723261484	0.8579256975102965
ASB8	-0.06961088145170406	0.7597720546802095	0.9728619987315069
PRKCB	-0.8402009387706324	0.12253787547410165	0.6692164931549379
TMEM9B	-0.029625937206282003	0.9039802088717606	0.9935163453694497
RPLP1	-0.1507553427717036	0.7441602863525558	0.9678736739043254
PSIP1	0.15733687295155113	0.44331153306042514	0.9282595369077224
PTCRA	0.4783418003924248	0.13492838403544935	0.7009792924364185
UBA52	-0.07588695888326535	0.80182432372586	0.9808561502599119
MGAT4B	-0.16970050808835632	0.7495043345114414	0.9681162598146075
PDCD4	0.6292299586940575	0.11717904612172497	0.6692164931549379
SLC35D2	0.47154584602952343	0.29208194674416393	0.862289706258368
RPS29	0.6170717890181022	0.15556743495384417	0.7229726950740619
NAA38	-0.6619422692215242	0.17423342853003332	0.7522069985875024
AFF1	-0.5558907810467029	0.18006962973609877	0.761081416765734
CAPNS1	-0.7025599931403211	0.11557469978095881	0.6692164931549379
SLFN14	0.13290539275490057	0.7450562337400864	0.9678736739043254
LRRFIP1	0.27314153544827224	0.19543506669125812	0.7790383994835866
USP33	0.15405132138585234	0.6453919606909223	0.9567507215041093
MYL6	-0.4404890351200824	0.15315874608537527	0.7229726950740619
TCF25	0.12590751050990995	0.6480747412599903	0.9568431122848456
MARCH2	-0.21010106013774027	0.3995692396294477	0.9105085377291138
ANAPC11	-0.45760135328281554	0.11892625402781763	0.6692164931549379
IER2	0.4596915812036267	0.2501344409564652	0.8398880178361772
PFDN5	0.41899810373132396	0.26579292601853083	0.8421643992894841
MMRN1	-1.4124539548988786	0.00013401397352791027	0.07728139140109491
SRSF11	0.19729253299566074	0.4270942171123825	0.9210075637225726
PHKB	-0.14935164681085566	0.5294002157647675	0.9455956188545491
RAB6B	-0.8993236027253132	0.005849012511740143	0.33275632275325934
LYST	-0.08895605923274415	0.793580804867009	0.9795752626174085
PDCD10	0.1575619917052604	0.5277541126447325	0.9455956188545491
HIST1H2BJ	0.4662460409652474	0.16688202723867596	0.7430682688121635
ARF1	0.02238369077749928	0.9095492630020886	0.9935163453694497
LTB	0.12881426242294555	0.8198356873208923	0.9831382167801753
DNAJC8	0.06003807670380142	0.8404242180337081	0.9909395126318723
HLA-C	0.18097108813456686	0.4641210819885846	0.9292945663831247
PLOD2	-0.5639179163561325	0.03578464571681295	0.5254233494451513
EIF4G3	-0.37267577207433966	0.44438845358535295	0.9282595369077224
PTAFR	0.825317088972225	0.0040483877635611185	0.3274781789634515
ABHD16A	0.3884049015297775	0.4804738312336987	0.9322476955499497
NPTN	0.044020392072856775	0.8864047722278346	0.9935163453694497
TM6SF1	0.013911698986287531	0.9629355329184505	0.9970321083985186
HIST1H2AM	0.49370965888414753	0.414051747404691	0.9113352710052359
RHOG	0.22201003721779747	0.3619181760231859	0.8872559415752711
FAM110A	0.9818535127771116	0.0005946394260353716	0.1486955235113262
ACTR3	-0.039495419603484114	0.8417513353653274	0.9909395126318723
SKAP2	-0.26335542529505535	0.24630842201954334	0.8398880178361772
ZC3H11A	-0.12106588577149706	0.8341099677139387	0.988363180921311
CHMP6	0.3169781344781149	0.3072245813790017	0.8697901317491653
EGLN2	0.275088101412882	0.545298580623927	0.9481332390085486
RAB11A	0.17833256247877444	0.3784699746889473	0.9027143814043371
ARPP19	-0.012573992228502803	0.9582473339524402	0.9970321083985186
RBBP6	0.04562322664879737	0.886689416569509	0.9935163453694497
CTDSP2	-0.231713236288922	0.5606003721774915	0.9529210931186839
PPP1R15A	0.02908598100282718	0.9245807164839144	0.9968491007025659
WRNIP1	0.0930129681718555	0.8438735855850772	0.9909395126318723
UCP2	0.31398252396959914	0.4236553576772697	0.9210075637225726
UBE2D2	-0.18526149038784157	0.4571544077718957	0.9282595369077224
HNRNPLL	0.3610240109562154	0.23113820613960276	0.8261758194659354
LYPLAL1	0.5011242912755474	0.09128463809389943	0.6681875168838447
SPARC	0.6014222256426135	0.04956270495982368	0.5832889767380609
IVNS1ABP	0.2102255241330644	0.43696580159106524	0.9282595369077224
HIST1H1C	0.31519981768088084	0.44072931026914663	0.9282595369077224
ZNF267	0.3050617329628541	0.4972578266557508	0.9350609131678792
BTN3A2	0.397969606369581	0.19949797570937047	0.7863761178145828
PCNP	-0.3825488084357675	0.09639714142589045	0.6692164931549379
SRSF3	0.2517510564332083	0.5828671099123777	0.9548058080372067
LRRC8D	0.10372925782466322	0.7060968507312895	0.959396622943714
GNAZ	0.22458757347463446	0.6138963123495231	0.9565176301549346
VAMP8	0.1973541133710742	0.3619082405371119	0.8872559415752711
CD36	-0.2682892490356456	0.5793600019985409	0.9548058080372067
SMARCA2	0.403604468365613	0.3499704560448246	0.8872559415752711
HIST1H2BD	-0.00470726735216718	0.9938750864707828	0.999016267321396
PPP4R3B	0.2028930223205869	0.5237187925133121	0.9455956188545491
SERINC3	0.12833383218857994	0.5433169512767788	0.9477115370830677
CTSD	-0.3524342944700599	0.3252331825944461	0.8831033891011799
CUTA	-0.33634747679701127	0.29816452467276616	0.8669321473678747
TSPAN13	0.12554404271181224	0.7041173008813317	0.959396622943714
JMJD1C	0.21331321405502565	0.5759477137055576	0.9548058080372067
CMPK2	1.3456970967585398	0.03944857414053377	0.5336606877792661
RNF24	0.0912072204407372	0.6854620939596457	0.959396622943714
TRIM13	-0.6343934173429459	0.1337150577338605	0.7009792924364185
KMT2C	-0.42484389588427496	0.35714512589870273	0.8872559415752711
MXD1	0.21987102783769596	0.43844866919991377	0.9282595369077224
GMPS	0.3229089763132154	0.384044962262192	0.9027143814043371
TBXAS1	0.2945204127957526	0.3137562801474041	0.8699612276943667
TXN	-0.19950000297659873	0.5650993605642343	0.9547088806407473
RPL27A	-0.1164947956960751	0.7474446406567508	0.9678736739043254
SNAP29	-0.24601626110016034	0.6288466805809617	0.9565176301549346
HMGB1	0.5613021724141011	0.04367514101375745	0.5681052176977472
RPL26	-0.09340513563871791	0.8104329045717193	0.9811399054647126
ID2	-0.6104336571095689	0.20935828901555759	0.7977749779667723
IRF2	0.0358419012518065	0.9080912987223084	0.9935163453694497
RPS8	0.5193329581210869	0.2920614678727456	0.862289706258368
TSC22D3	0.35978523328301076	0.10085977066681216	0.6692164931549379
HLA-A	0.13913245248043293	0.5928019361849508	0.9548058080372067
LUC7L2	0.57826420390581	0.09544685677758222	0.6692164931549379
LY6E	1.4687342785188824	0.01490929869873108	0.4666797100033063
RPL29	0.3355116703043527	0.4814018132824378	0.9322476955499497
ARG2	0.504376896239148	0.16175667532431753	0.7287475216434097
TFPI	-0.23736399406422715	0.2848146472683536	0.8607684723071415
GSTP1	-0.3728566860933783	0.3927788104383855	0.9086775645420654
CAPZB	-0.03135971401859622	0.8881114093908717	0.9935163453694497
RILP	-0.29648212666616686	0.42087049361665096	0.9204879316773781
BSG	-0.3275982573998026	0.2669538512423677	0.8428491356250053
GABARAPL1	0.5976439264508713	0.06921144962542816	0.6450293549768563
RPS18	0.6845865779543264	0.19458322836403924	0.7774341456577087
NECAB3	0.058903618937302914	0.8983444249003212	0.9935163453694497
TMEM248	0.2806724072345827	0.19996030786937619	0.7863761178145828
SIRT2	-0.2615585898104539	0.2635533591075792	0.8421643992894841
CNN2	-1.0203498312835084	0.034350912936168265	0.5254233494451513
RPL19	0.3955203347580538	0.2956346965213717	0.8659780061969857
TVP23B	0.4670923070623016	0.19189724032481234	0.77385134210239
SMIM5	0.6039077763755144	0.047401494784221974	0.5789025834043556
CEP44	-0.39802454649645164	0.3400696336836877	0.8841642436964552
BEX4	0.29316130169881116	0.3253129878733737	0.8831033891011799
CD226	-0.35195394019801524	0.11765089138076201	0.6692164931549379
EIF2B2	0.0945752459813766	0.6950892279508885	0.959396622943714
GNAQ	-0.6672569441035748	0.177460242496092	0.7561729544784216
TXNRD1	0.22060555613956653	0.3807123463945834	0.9027143814043371
AMIGO2	0.7517545092713113	0.02837558864055126	0.5254233494451513
GPCPD1	0.0924708652653377	0.7453093681584102	0.9678736739043254
RER1	-0.3157731072238247	0.21852230516019405	0.7995727983870642
SLC3A2	-0.7856332351731026	0.09602164451905265	0.6692164931549379
GMFG	0.16764826197053756	0.5602125124658768	0.9529210931186839
HIST1H2AC	0.6322470113392387	0.008884648177337175	0.4213536535451486
LRBA	-0.052728549164886965	0.9065589870708077	0.9935163453694497
PSMD6	-0.24107999044312148	0.40793895771167443	0.9113352710052359
SWI5	0.0483096778624229	0.8206078526188284	0.9831382167801753
FASTKD5	-0.1266141512948314	0.6312304051087312	0.9565176301549346
RPL28	0.8154470327741167	0.11412588034042552	0.6692164931549379
RABGAP1L	-0.3905247847650649	0.16884364347898714	0.7430682688121635
APP	0.3732493014408079	0.15417247368314732	0.7229726950740619
KRAS	0.5228346648199226	0.0564477325902649	0.6104116802929586
MTURN	0.16732792891116505	0.7501252566222787	0.9681162598146075
SNX3	-0.4552492472687106	0.06675501923220524	0.6415899070650837
TSC22D1	0.48142402650581084	0.03850544528627933	0.5336606877792661
LDHB	-0.10230775058181633	0.7260993889621574	0.9633067046813898
PSMD2	-0.43851537029904103	0.1421333260317607	0.7042770733135086
CTSA	0.23850439569096177	0.2365980747061171	0.8370443133774695
SNX6	-0.23264679621281747	0.2816254974146546	0.8579256975102965
SRSF7	-0.11500956633211708	0.7871324328554103	0.9775585849532376
PCBP1	0.1772986927643476	0.6088964526508018	0.9565176301549346
YTHDF2	0.28446382050680313	0.33416548845137006	0.8841642436964552
DNAJC15	-0.2835455006941904	0.3396528647658775	0.8841642436964552
GRSF1	0.2748992375525653	0.35168873191733707	0.8872559415752711
GP9	0.051012142078660075	0.8555095492332603	0.9909395126318723
SF3A1	-0.061474907213070785	0.8148579028185949	0.9831382167801753
RPL37	0.6196950875343595	0.20464861402272994	0.7920404972244357
RBM39	0.03470823368407247	0.8948114111778853	0.9935163453694497
PIP4K2A	-0.10931033449554958	0.8217251267047019	0.9837954804146257
ERBIN	0.5471533103639414	0.18037189645893117	0.761081416765734
VDAC2	-0.821156423794071	0.024391309090020453	0.5083971653703058
ZFAND1	0.15801260664554712	0.6861698020078512	0.959396622943714
CHMP3	0.19502394085401512	0.8454395930191374	0.9909395126318723
PPP3R1	0.061417604676734766	0.7827270262517447	0.9772697564961988
RPL17	-0.016226081232823222	0.9702280839128133	0.9970321083985186
MT1X	-1.4453638187049453	0.032845990873246224	0.5254233494451513
RYBP	-0.45439193655925536	0.20448086401796553	0.7920404972244357
TACC1	-0.8018919032992905	0.01320163254926414	0.4666797100033063
TIMP1	-0.059283221119208675	0.8538090503258258	0.9909395126318723
DRAM1	0.41245937386866605	0.27686904822938674	0.8538029473027434
ADRM1	-0.15664998294750732	0.6288816637407133	0.9565176301549346
MINK1	0.3120014676665323	0.33828854110759865	0.8841642436964552
TERF2IP	-0.4360234991544587	0.02341857313402871	0.5025069370878538
ITGB3	-0.3606406661350759	0.5532062380191392	0.9522853649483689
EIF4A2	-0.03532376396709891	0.9108190310728019	0.9935163453694497
JTB	-0.10188986807805805	0.6789970002087291	0.959396622943714
TXNIP	-0.0759750943434715	0.8715665583436842	0.9909395126318723
CA2	0.5428812728633499	0.07792864524135648	0.6560664800745731
CDC16	0.27796584741150115	0.45121869725752606	0.9282595369077224
AHCTF1	0.3435279741359026	0.3107113392785798	0.8699558130397564
CDKN2AIP	0.01858588161237599	0.9615757815102869	0.9970321083985186
SYF2	-0.15202159657735678	0.6453149448052948	0.9567507215041093
PGRMC1	0.3818496499987959	0.03080460613749161	0.5254233494451513
SFT2D1	0.14623902325319793	0.6516256370936164	0.9581695893764005
TBC1D15	0.160234339066299	0.7102941289811859	0.959396622943714
TMEM159	0.4491383952734364	0.11724386730933688	0.6692164931549379
PLXDC2	-0.28834967374322185	0.47928117374662593	0.9322476955499497
PIK3CB	-0.9249062982530646	0.015335246905038676	0.4666797100033063
USP47	-0.05115997692233163	0.8921521656846536	0.9935163453694497
ENO1	-0.33844803804894347	0.17733515600417826	0.7561729544784216
HIST2H2BE	0.27068423962030164	0.3795711579924672	0.9027143814043371
PIK3R1	-0.051184957752091365	0.9017037528368683	0.9935163453694497
GPSM3	-0.1759482449437855	0.5952439129047045	0.9548058080372067
MAP1LC3B	0.17433053077097024	0.3033449887081532	0.8676784268795386
CDK17	0.06838317598064314	0.8187169099505658	0.9831382167801753
ITGB1	-0.12469204277669779	0.6160718425712481	0.9565176301549346
HIGD1A	-0.6196582268067503	0.14402078822776057	0.7042770733135086
SF3B6	0.046197929471195415	0.8919213544063902	0.9935163453694497
NDUFA3	-0.7318587314023525	0.06869672398407249	0.6450293549768563
RNF10	-0.12738559298292418	0.561193969434943	0.9529210931186839
TWSG1	-0.3132650319588472	0.2573534908569333	0.8421643992894841
CPEB4	-0.6447476954270023	0.12251175452469269	0.6692164931549379
DDX52	-0.19905986786066265	0.6579714266552783	0.9588255969290341
STK40	0.15785334732655362	0.6184747075028711	0.9565176301549346
CDC14B	-0.0809858352825539	0.8612804098358476	0.9909395126318723
HDAC1	-0.45858867114265356	0.07656587092936867	0.6560664800745731
NDUFA1	0.03132536092188201	0.9047190791308597	0.9935163453694497
UQCR10	-0.36936545059114695	0.24435057739835062	0.8398880178361772
BLZF1	0.432848885283102	0.2865656645997327	0.8607684723071415
PTPN6	0.23488791366132689	0.45665093061125406	0.9282595369077224
LCOR	-0.08232471840154558	0.7816573876545958	0.9772697564961988
RPN2	-0.06748772844254844	0.8162105562716278	0.9831382167801753
CDKN2D	-0.24344469426955156	0.3441095002365735	0.8841642436964552
CMPK1	0.008665520023828322	0.9602799221908639	0.9970321083985186
HIST1H2AE	0.1358560274325555	0.7299290669101653	0.9645218450924269
TRAPPC2	0.36158973733648664	0.1893358872777862	0.7730508370969009
ARHGAP6	-0.10112873045422807	0.6323260851866024	0.9565176301549346
NPEPPS	-0.5511018049925812	0.062014493960456094	0.6145794840848516
HIST1H2BO	0.6350258671822392	0.37580054421190134	0.8979764385173885
ZNF438	0.5235081348834881	0.31429235104565273	0.8699612276943667
YIPF3	0.07365021028139027	0.7912432210255734	0.9786513209000491
COX6C	-0.608758481582376	0.09689544713549879	0.6692164931549379
STAU1	-0.046073281520590696	0.8410961192975775	0.9909395126318723
SF3A2	0.5513629185474807	0.07678372751908964	0.6560664800745731
ECE1	0.12334822794211475	0.7225656392333122	0.9613223166457125
RPL5	0.08872982280410048	0.8267491475872161	0.986072546130702
TMEM140	1.1170229111076186	5.084331388471834e-05	0.05541343745112696
S100A4	0.11156740179634257	0.8584899459952309	0.9909395126318723
CALM2	0.08132615302815435	0.6477636228456969	0.9568431122848456
MAP4K2	0.22590001372439233	0.3978670941320207	0.9105085377291138
SAV1	-0.2700009666196079	0.6294275278896572	0.9565176301549346
WIPF1	0.019992746383286953	0.9403194288861656	0.9970321083985186
MOB3C	-0.2572541833187733	0.3893879694058171	0.9066088138323957
TCEA1	-0.1390645409549859	0.5298553280162892	0.9455956188545491
ZMAT2	0.4366090575994247	0.042260489247590155	0.5580965373918394
TMEM185A	0.1834514065037191	0.5302670993423126	0.9455956188545491
PABPC1	-0.16331070560375038	0.5164757344518867	0.9446128390701028
SRC	-0.39010478041261504	0.20415711909894343	0.7920404972244357
NAMPT	-0.6409026063831003	0.08988782578579514	0.6681875168838447
POMP	-0.045831091085310055	0.8908310853074479	0.9935163453694497
GABARAPL2	0.04187816010707008	0.8489025140555716	0.9909395126318723
CRKL	-0.029011553042673482	0.9341540767193857	0.9970321083985186
RAB27B	-0.13888865186957902	0.4934413116251294	0.9349786162076903
ARMCX6	-0.20157425069098292	0.4624312220628003	0.9292945663831247
IFI27	1.2388338342831866	0.10281506068518159	0.6692164931549379
CST7	-0.12522762233359247	0.8012497802381995	0.9808561502599119
IFITM3	-0.06798251054363987	0.9092079929939254	0.9935163453694497
XRCC5	-0.33997991113279286	0.3122789363570455	0.8699558130397564
CCDC88C	1.0358872954239366	0.0062356645049480046	0.3371156122987515
ST13	-0.452231312878106	0.062168444921878056	0.6145794840848516
MARCH6	-0.410582750688862	0.1506962346071205	0.7229726950740619
C1GALT1	0.15925939396439304	0.5977774492757882	0.9548058080372067
STXBP2	0.044001716370442645	0.8751820918335455	0.9909395126318723
SIAE	-0.6935407822657358	0.05458846744225332	0.6027492766813446
COPE	-0.6399063079521622	0.06067161824254216	0.6145794840848516
CLEC1B	-0.13368411427917648	0.6816573186680411	0.959396622943714
AKAP9	-0.2358050651384155	0.5569839861855292	0.9529210931186839
SH3GLB1	0.2474039892412949	0.3164974122263726	0.871879813935708
DAAM1	-0.1809650951599107	0.5186430693808173	0.9446128390701028
ZFAND3	-0.19054613430750725	0.9868940684752435	0.999016267321396
CLDN5	0.796676540806296	0.0056711304354111584	0.33275632275325934
GTF2A2	-0.17465622785881216	0.6003499597505173	0.9548058080372067
SERP1	0.1411610452997608	0.4633868450479349	0.9292945663831247
CYB5R1	0.44273597504825946	0.02900506710718743	0.5254233494451513
MLLT3	0.130052533580332	0.6362755111553559	0.9567507215041093
CELF2	0.003152544036319954	0.9883965572662328	0.999016267321396
C18orf32	-0.12788514391855713	0.7585590873770133	0.9728619987315069
CNPPD1	-0.1923412166198574	0.4728751587444191	0.9316211388124424
XRCC6	-0.32431102581387006	0.17435549504831704	0.7522069985875024
WASF2	-0.30789743849274115	0.23753495212548345	0.8386438105654824
XPNPEP1	0.31224306247589656	0.11752739427186779	0.6692164931549379
EEF1A1	0.255433683733746	0.5852005080486136	0.9548058080372067
FBXO7	-0.004617111786326087	0.9813132552607681	0.999016267321396
C2orf88	0.18648636012095726	0.330296398831045	0.8841642436964552
FAM32A	-0.04987534157299446	0.8497100135521578	0.9909395126318723
RBM3	-1.0924008914554912	0.02589800955488992	0.520446414927837
LY6G6F	-0.5324023654941542	0.27672773613976015	0.8538029473027434
ABHD4	0.13749694890759728	0.6387809320012809	0.9567507215041093
GABARAP	-0.16163329686458258	0.7938523226529518	0.9795752626174085
GSAP	-0.2580742773613565	0.2059149264377625	0.7948116544394728
LDLRAP1	0.458556428872108	0.07883774254440871	0.6560664800745731
MOB4	0.33425636772564526	0.4550297008648132	0.9282595369077224
RPL13	0.3548157518132349	0.39920077721267366	0.9105085377291138
EPOR	0.2574542441757067	0.3838090978365173	0.9027143814043371
TMA7	-0.1740563260170864	0.5857942927334592	0.9548058080372067
PDZK1IP1	1.1913670251415696	0.013991233776974569	0.4666797100033063
TC2N	-0.18872065911320546	0.6782887426794794	0.959396622943714
LYZ	-0.0726508137701896	0.9232383977552995	0.9968491007025659
FLII	-0.2217076961711687	0.4338307404755416	0.9254342552684178
TMSB10	0.7969257705544147	0.10709414788276192	0.6692164931549379
SF1	-0.17727721543981165	0.47140944545132824	0.9316211388124424
TCTA	-0.030349838985531247	0.9274944395862574	0.9970321083985186
MCUR1	0.21973903920259433	0.39298558257933125	0.9086775645420654
CDC42	-0.0069054983670972445	0.9664585438922391	0.9970321083985186
CBX3	0.13404322492830667	0.5943777110933943	0.9548058080372067
S100A6	-0.11552843015590726	0.8425011863661125	0.9909395126318723
DAZAP2	0.36448712455972726	0.2135652540987247	0.7995727983870642
GK	0.26657276601069807	0.24665134994406565	0.8398880178361772
ESAM	0.37765564435384547	0.09169164587061704	0.6681875168838447
FLNA	-0.2998631720578146	0.44406830894713767	0.9282595369077224
BUD31	-0.627157629335495	0.03705297608803958	0.5254233494451513
PDGFA	0.13744946992997095	0.5512792768459278	0.9499134949636008
RGS6	0.1856408672356964	0.5145687594221487	0.9446128390701028
RPA1	0.4684697556057366	0.058819979006019624	0.6145794840848516
HIST1H4H	0.27591954579215766	0.6184666370954808	0.9565176301549346
SOD2	-0.46675737912433785	0.01722466812116522	0.48062380402606175
DNAJC9	0.27732246648498154	0.4950979423868763	0.9349786162076903
RPL13A	0.4623046347930388	0.1891216568654077	0.7730508370969009
TNFAIP8L1	0.6745750742101358	0.08050069709174493	0.6560664800745731
TM2D2	0.48406184820937737	0.08713583006201717	0.6681875168838447
CHIC2	0.5374859445394693	0.06914578787142349	0.6450293549768563
ATP6V1G1	-0.1686312369995623	0.8722067653441978	0.9909395126318723
DLST	0.03063677964268066	0.9179754442470786	0.9958602128981511
DNAJB2	0.14972441977931197	0.6214941263444143	0.9565176301549346
MOB2	0.013594263430007485	0.9525184393303969	0.9970321083985186
KCNK6	-0.4992517639080773	0.09269653413417499	0.6681875168838447
SPINT2	-0.36660764959478753	0.18589241822968738	0.7725004015639557
RAB30	0.24909183731840484	0.4462394745449352	0.9282595369077224
RPS14	0.22594039662561488	0.5990902958008224	0.9548058080372067
UBL5	-0.15970780456846811	0.5392165915258413	0.9477115370830677
ABCC4	-0.45244184121260644	0.26058075025266136	0.8421643992894841
HIST1H2BH	1.0886470908199537	0.03634830116126606	0.5254233494451513
GTF2B	0.7354935552107321	0.06531898041083571	0.6348417759030662
VCL	-0.1474662138274248	0.6969389620018382	0.959396622943714
C7orf50	-0.02017939831514693	0.9577151203658534	0.9970321083985186
RPL7A	0.09947295121694227	0.808562865170754	0.9808561502599119
KLHDC8B	-0.6058330772886913	0.18221629567023334	0.76699316668979
P4HB	-1.0841745376737144	0.014155139378464571	0.4666797100033063
ACTB	-0.6142982694207451	0.16315374791799647	0.7331324257094387
AP1B1	-0.16361652131313598	0.6082225961756045	0.9565176301549346
EPSTI1	0.4903450287946534	0.3657702000328171	0.8892317128965533
HLA-F	0.1786812783108586	0.5617821919068922	0.9529210931186839
CDK2AP1	-0.741648234089795	0.059056657651157723	0.6145794840848516
MAFG	-0.6240211221611444	0.03388960689474549	0.5254233494451513
ABLIM1	0.39911648019272356	0.49459926108794505	0.9349786162076903
TMBIM6	-0.361191450079798	0.08193789085140353	0.6560664800745731
STK4	-0.06052592048517383	0.8167939300378426	0.9831382167801753
ACP1	0.3409178011313086	0.24907708361878558	0.8398880178361772
XIRP2	0.46429154301071135	0.2918833242389158	0.862289706258368
BSDC1	0.12493075544702979	0.6712660730405824	0.959396622943714
SLC10A3	0.3317597839612991	0.29679336220436947	0.8659780061969857
MAPRE2	0.09510261918365125	0.6817205432486879	0.959396622943714
CMIP	0.025240628226484804	0.8939237456774959	0.9935163453694497
RPL10	0.38234633975950505	0.40691122990487116	0.9113352710052359
TYMP	0.376695577770191	0.3539621364861746	0.8872559415752711
CALR	-1.1172911893948856	0.011518190564661003	0.45287431083780766
S100A11	-0.39951005592421435	0.5754724597780745	0.9548058080372067
NCK2	-0.03409101487805088	0.951195078469824	0.9970321083985186
BLOC1S6	-0.29409732119122145	0.33301095571605743	0.8841642436964552
FXYD5	0.161384187658201	0.6094093518448134	0.9565176301549346
CST3	0.1353566920215357	0.7065547500744747	0.959396622943714
NAP1L1	-0.043379553370689	0.8068673768610917	0.9808561502599119
RAC1	-0.0691307153901667	0.6728255032732275	0.959396622943714
SLX4	0.7303818368461785	0.026124588940703308	0.520446414927837
MYL12B	0.05387655078122997	0.7693730297964522	0.9765336328304198
PTTG1IP	-0.3123423858653733	0.09525828331487597	0.6692164931549379
PRDX6	0.15186836010100704	0.5113604439376478	0.9431274712282843
UBE2D3	0.19142753198522727	0.2649629776917809	0.8421643992894841
ATL1	0.7312318494595837	0.014413292933770788	0.4666797100033063
PPP4C	0.10938916363974803	0.7563472239914444	0.9721253324704301
PPP4R2	0.1177336513149035	0.7060018632586883	0.959396622943714
PDE4D	0.0334655678216457	0.9285304735859243	0.9970321083985186
HIF1A	-0.1766401372482008	0.6595734055035256	0.9588255969290341
ARPC5	-0.07465836642847135	0.6706758059763187	0.959396622943714
PTPN18	0.435345950519575	0.02306518288269866	0.5025069370878538
ODC1	0.4789427829645898	0.03391296754017923	0.5254233494451513
DEDD	0.020423807368499917	0.9524842847711069	0.9970321083985186
SMDT1	-0.0790871476459907	0.7435218484924624	0.9678736739043254
TDRP	-0.20083818733276426	0.48788856199143515	0.9326488533095942
COX14	-0.25429738203166463	0.4936787320801469	0.9349786162076903
PRUNE1	0.46847314646373855	0.2879779036979345	0.8607684723071415
COX7C	-0.037080732671874214	0.9138013684289146	0.9936369373865632
SRSF5	-0.224441028855506	0.5323371834374303	0.9455956188545491
RAC2	-0.376454507705081	0.36251607752020776	0.8872559415752711
DDX6	-0.10123826262502537	0.7015226077362675	0.959396622943714
PARD3	-0.26017537434138893	0.48695728632263746	0.9322476955499497
GSTK1	-0.07536153908118225	0.7841499532140537	0.9772697564961988
DAB2	0.40373650573261477	0.0721744919643168	0.6560664800745731
UQCRH	-0.3105933809596884	0.1564294545335402	0.7235907923610283
PCMT1	-0.21303518969173407	0.4001713114607852	0.9105085377291138
PRKAR2B	-0.387815606378981	0.2907225861996577	0.862289706258368
LAMTOR4	-0.3454506129806788	0.29984709176870694	0.8676784268795386
RPS3	0.12686982064532887	0.7620119807711738	0.9734244441752797
DNAJA2	0.10218395875054541	0.6373876023667141	0.9567507215041093
TREML1	-0.20054030455885144	0.4566603171555227	0.9282595369077224
BANK1	-0.8860134825163686	0.02617273878538834	0.520446414927837
BAG1	0.007096201662517006	0.9824351083972395	0.999016267321396
PPIB	-0.6110948846902704	0.1427117314691431	0.7042770733135086
ABLIM3	0.0675472872299016	0.7919721672023519	0.9786513209000491
ZFP36	-0.6215987302439128	0.24809842507010665	0.8398880178361772
AIG1	0.005844625489994763	0.9768179431401862	0.999016267321396
PITHD1	-0.36437427540971734	0.2785161556332357	0.8573540022161881
TTC33	0.5622540740314662	0.0203803040056167	0.4846603272723814
STAM	0.0604620706052452	0.8756626174712121	0.9909395126318723
SNW1	-0.051393786674666916	0.881635828178193	0.9935163453694497
PLEK	-0.6310770262053034	0.054700367883798326	0.6027492766813446
RPS2	0.05937148790235181	0.9000603482383757	0.9935163453694497
COX7B	-0.17517277540826395	0.5251560056524986	0.9455956188545491
TFG	-0.11437166750137619	0.7259817432986628	0.9633067046813898
CTR9	-0.26936673252089377	0.496158650251732	0.935026650256532
ATP6V1E1	-0.2642008984163715	0.19964479598650398	0.7863761178145828
NEK7	0.1518771860545023	0.6257262239820269	0.9565176301549346
ELF1	-0.01078257606796624	0.9691887210862292	0.9970321083985186
MFAP3L	-0.12263675165889776	0.7092886133378633	0.959396622943714
VTI1B	0.0702139150839017	0.7745910324560378	0.9772697564961988
AFAP1L2	0.30803385081215945	0.3121078361465663	0.8699558130397564
ADD3	-0.16443604318373606	0.5369754501431174	0.9469597642686984
LMBRD1	-0.2673723800313807	0.43073116859198257	0.921093846309184
RPL31	0.04899155021206562	0.8999232113295308	0.9935163453694497
ALOX12	-0.05975763841876097	0.8094859892992059	0.9808561502599119
PYGL	0.1806897670805057	0.4132607518590631	0.9113352710052359
SMIM10L1	0.2690932032124021	0.5276420899239782	0.9455956188545491
CHST8	0.43678024048555075	0.3430804598478834	0.8841642436964552
SNU13	-0.028957302989352604	0.9436924990212792	0.9970321083985186
RAB32	0.15021602555496597	0.6900777222914964	0.959396622943714
C2orf68	0.607157534725524	0.045807560550189065	0.5789025834043556
WIPI1	0.19982929286647627	0.4498366136750567	0.9282595369077224
CLIC4	-0.16323727571603855	0.5599495181688383	0.9529210931186839
KIF5B	-0.2885583886925107	0.2681143666682496	0.8433415533383124
GP1BA	-0.029302969190825603	0.9021354691861971	0.9935163453694497
FCGR2A	-1.317040609225519	0.002379950026244171	0.28107439145764196
RAD21	-0.0008644699141577947	0.9977175565728014	0.999016267321396
HNRNPA3	0.3182625541224425	0.14319409745724027	0.7042770733135086
PPIF	-1.0037619479315087	0.010247048100820562	0.45028960372439786
YWHAE	-0.2501317470595547	0.15215412831913427	0.7229726950740619
ICAM2	0.28299215048172577	0.46987301857337316	0.9316211388124424
BET1	0.47048829377637436	0.11771663200530265	0.6692164931549379
CFAP161	-0.16886105907609963	0.707161471207808	0.959396622943714
ARHGDIB	0.1843110110010027	0.4599634447925359	0.9292945663831247
HDAC5	0.27909784310783936	0.3266972075287602	0.8831033891011799
MORF4L1	-0.052592470398891054	0.7448412848550892	0.9678736739043254
ARPC4	-0.5231544685860509	0.0795965052707588	0.6560664800745731
TNFSF4	0.5227637929945684	0.08842176117957425	0.6681875168838447
RPL24	0.012620755490600797	0.9692890555151694	0.9970321083985186
RPL36	0.4909481555184868	0.2756235911942773	0.8538029473027434
CAB39	-0.5470907152191353	0.2253445876983947	0.8138750244639307
TMEM64	-0.1958256869147435	0.48095459465672497	0.9322476955499497
BCL7B	-0.2840546921213473	0.2834694921189853	0.8607684723071415
CCNY	-0.0404297719229553	0.9239719707826435	0.9968491007025659
HSBP1	0.4766819911732466	0.05915401725138043	0.6145794840848516
UBAC2	0.5338255756819492	0.005763210233231337	0.33275632275325934
TMBIM1	0.07965267564898094	0.7276919938149218	0.9638390756017262
SERBP1	-0.23726087307626179	0.44816488174063607	0.9282595369077224
HIST1H2AG	0.520641804209389	0.08193449530988929	0.6560664800745731
GNB2	-0.10579922191335159	0.7019413868035633	0.959396622943714
RPS15A	0.38475215776635047	0.38270187271022493	0.9027143814043371
RTN3	0.27223146101235435	0.11818478160730357	0.6692164931549379
SUPT4H1	0.20447896746547306	0.4920745850734882	0.9349786162076903
DUSP22	-0.30421862770301744	0.41223514084494983	0.9113352710052359
SPHK1	0.10446971366509275	0.6788451836123597	0.959396622943714
YWHAH	-0.2710998377881708	0.11395758423706015	0.6692164931549379
MBTD1	-0.009554668952995523	0.9810767457173515	0.999016267321396
ACTR3B	0.23607548416225854	0.4434609121601465	0.9282595369077224
EGFL7	0.14030647429492524	0.6900575471707651	0.959396622943714
LAMTOR1	-0.19140563905930386	0.38834820417583915	0.9066088138323957
DENND2C	0.6049520146796632	0.1118489719754169	0.6692164931549379
LASP1	-0.15338436552088391	0.6256218926891748	0.9565176301549346
NRBP1	-0.07200012153833185	0.851950359477122	0.9909395126318723
ATF4	-0.32663325006210936	0.21620070414707387	0.7995727983870642
TNFAIP8	-0.07029929891516233	0.8605212644656216	0.9909395126318723
ZFP36L1	0.9106559474298809	0.011286481617815793	0.45287431083780766
RSRC2	0.43155375911870775	0.25617113357063814	0.8421643992894841
LGALS8	0.2869505405684979	0.3449773783208713	0.8841642436964552
GAS2L1	0.08879089823842462	0.7222571201959986	0.9613223166457125
AKR7A2	-1.2017653851778267	0.006943564974318816	0.36401113350216824
MEST	0.4207283805353901	0.2962248387726827	0.8659780061969857
RNH1	-0.8512934567395047	0.010763653478929023	0.45287431083780766
EIF2AK1	0.0013730910866490125	0.9939091922119607	0.999016267321396
CLU	0.033337773960786354	0.9045153418501715	0.9935163453694497
CORO1B	0.04721241860340446	0.8983492786074945	0.9935163453694497
USP12	-0.5180047419609902	0.11786555155333778	0.6692164931549379
PECAM1	-0.0024517319351537435	0.9955758053766897	0.999016267321396
FKBP8	0.19680782897183827	0.5432183708493441	0.9477115370830677
SEC61G	-0.3696444406438083	0.28524930517921915	0.8607684723071415
RBBP4	-0.4421933381296196	0.17068796657592167	0.7456822782230921
SRSF2	-0.053700427226536424	0.861134423965312	0.9909395126318723
FOXO3	-0.11917531665979993	0.7427374170058225	0.9678736739043254
GTDC1	0.06415836218834176	0.9923553504307693	0.999016267321396
C21orf58	0.23682377098363191	0.43761805601516235	0.9282595369077224
FAM104A	-0.16609829508690602	0.5126943708086829	0.9445806831725467
RPL10A	0.41350394146886293	0.4650906007779002	0.9292945663831247
SOD1	-0.7332579105752263	0.036845409487871274	0.5254233494451513
GPBP1	-0.0828806833977407	0.7989604798647839	0.9808561502599119
TRA2A	-0.1774641447961694	0.6320636845265135	0.9565176301549346
MBP	0.10572373356103285	0.6582362633117089	0.9588255969290341
CHMP2A	-0.3375240622165721	0.20986472285822913	0.7979460512227498
PTPN1	-0.7388271005529498	0.03151908267738828	0.5254233494451513
SNX1	-0.14449533407535706	0.5574692103980359	0.9529210931186839
RPL32	0.5061577264170536	0.28779640298285303	0.8607684723071415
SPCS1	-0.22206861326889532	0.5011060110925897	0.9392344519936947
GSTO1	0.21136004658477947	0.34144197637916385	0.8841642436964552
GFI1B	0.25899833677006434	0.35851767548885394	0.8872559415752711
NQO2	-0.2058267977707365	0.5328713488697665	0.9455956188545491
PTMA	0.8679759372273547	0.003214301192324999	0.31507528596676426
BRD3	-0.047541859783309666	0.8897678190482983	0.9935163453694497
RAB14	-0.2128844977914613	0.3822845851776525	0.9027143814043371
FAXDC2	-0.44134223975881204	0.03937757394606816	0.5336606877792661
MBNL1	-0.1888898481997263	0.45705217921406227	0.9282595369077224
ENDOD1	-0.4546876784594086	0.27591492377784715	0.8538029473027434
CYB5R3	-0.5144114372661662	0.15701366464192087	0.724356372881395
PSMD13	-0.7195880553611558	0.036533930679000355	0.5254233494451513
ADI1	-0.20261448793070236	0.45056643607677627	0.9282595369077224
NFE2	0.2284797371145947	0.22412977513343596	0.8128815743833212
OST4	-0.05231337772070593	0.8728479481249393	0.9909395126318723
DSTN	-0.9011894454497361	0.012712972762865	0.4666797100033063
G3BP2	-0.5971572466955789	0.050922546319605494	0.594165161542051
COX6B1	-0.20106819646362953	0.4410872547240804	0.9282595369077224
CDK5RAP2	0.017195440848047368	0.9443019163002073	0.9970321083985186
MTFR1L	-0.28877736726305775	0.26437141956562077	0.8421643992894841
RPL4	-0.10185345302984691	0.6031032356909618	0.9563415194732942
MAP4K5	0.1511342202705767	0.4933974073170644	0.9349786162076903
SNCA	-0.49868914419797344	0.051173762468072606	0.594165161542051
RBM38	0.4440611538361435	0.3150207022038329	0.8700751589493448
SLTM	-0.01324934968372575	0.9626125490950161	0.9970321083985186
USP22	-0.27617017284473344	0.8889956514807708	0.9935163453694497
DDX24	0.24788730526445782	0.5168632186418719	0.9446128390701028
LMNA	0.10509064054337205	0.5925453021670648	0.9548058080372067
NINJ1	0.2509345578980441	0.42351201612065026	0.9210075637225726
CFL1	-0.5468108371722968	0.13066921424342987	0.6955622788957959
ABTB1	0.49247798585564767	0.12778555571685596	0.686549724814164
EPB41	-0.3931132238239511	0.2844912523345585	0.8607684723071415
RPL41	0.04187423726264184	0.9251218047476548	0.9968491007025659
SVIP	0.2619745513005831	0.24565836540531136	0.8398880178361772
EID1	-0.3672722715199017	0.11005367918320447	0.6692164931549379
SLC2A3	-0.44182085176204927	0.09202283429270258	0.6681875168838447
UBXN4	0.18514620021935252	0.5321125417116666	0.9455956188545491
AP2S1	-0.5278317000652468	0.035895923970724476	0.5254233494451513
MGST3	-0.24987375121054367	0.4732034924184576	0.9316211388124424
RIT1	0.1438477223414044	0.515078445625917	0.9446128390701028
GPI	-0.5040300268909431	0.2361962513421528	0.8370443133774695
NCOR1	-0.32141709726671575	0.33394273160208665	0.8841642436964552
TPM4	-0.3159573556770152	0.14971249999799194	0.7229726950740619
SMOX	0.07497982796296543	0.7402748057130022	0.9678736739043254
RPS3A	0.32447455420121935	0.4846762774093437	0.9322476955499497
ERP29	0.2776071016237314	0.4076945400964207	0.9113352710052359
HIST1H2BF	0.3053799514218103	0.4946954069246542	0.9349786162076903
RPL39	0.4405364092451424	0.3564197729056662	0.8872559415752711
MAST4	-0.28714236375463914	0.5097220344026533	0.942114443927981
MID1IP1	0.40286006429769416	0.24170629952958583	0.8398880178361772
MAX	0.3282288996688133	0.1374742043615281	0.7041292922305317
SOCS2	-0.324277785707129	0.481040401489388	0.9322476955499497
CMTM5	-0.27433511382088244	0.4411176958880294	0.9282595369077224
TUBB4B	0.06079364378202807	0.8204637002353944	0.9831382167801753
ANKRD9	0.021755496144495935	0.9576258931378465	0.9970321083985186
BTK	0.5207706040628727	0.019669735505344982	0.4846603272723814
NPM1	-0.12744196565835014	0.7633464739180356	0.9734244441752797
TRAPPC5	-0.17410795862598766	0.769975720720517	0.9765821091249959
SLMAP	0.13545415335757574	0.6200534401366463	0.9565176301549346
BORCS6	0.0911435539052739	0.7903907830590572	0.9786513209000491
CD99	0.4424245317477354	0.11716672025437003	0.6692164931549379
C1orf198	0.22904523303132315	0.5241029202555685	0.9455956188545491
TSPAN9	0.2946213099621803	0.23979593177785746	0.8398880178361772
CALD1	-0.6392990918711965	0.11668609019456014	0.6692164931549379
MYL9	-0.5268952535956651	0.29723623126623006	0.8659780061969857
TNNC2	0.6075107721683384	0.03697658161699981	0.5254233494451513
CCNI	0.002944688096670552	0.9885174996044017	0.999016267321396
SET	-0.1727431565998755	0.6549070624561812	0.9581695893764005
JAK1	-0.26505094958915765	0.3631082119279144	0.8872559415752711
TBC1D20	0.08924744645146908	0.7212729099909937	0.9613223166457125
S100A9	-0.0006730531443127624	0.9990204615863032	0.9990204615863032
ARL6IP6	0.44517565300186357	0.13624575102095518	0.7015034204352751
MFSD2B	-0.8837366103363524	0.007909115916722989	0.39093630102659344
FLI1	0.25728609494278304	0.38621454301825053	0.9053538745549776
CDS2	0.13509891753180497	0.625388850104887	0.9565176301549346
RTN2	0.15340397720174298	0.6090321373412277	0.9565176301549346
AHR	-0.5013088105803247	0.18954550342502985	0.7730508370969009
CNBP	-0.1935994175551667	0.4667959411485175	0.9292945663831247
ZNF22	0.5944537566585593	0.12097313559451213	0.6692164931549379
ATP2C1	-0.3651940476124019	0.21032566436853983	0.7979460512227498
PDLIM5	-0.23905368663860876	0.4558871462324846	0.9282595369077224
TOMM7	0.020166512839887185	0.9632252604590676	0.9970321083985186
ARL15	-0.18245804312002564	0.6075738907324005	0.9565176301549346
C12orf57	-0.09781085578292312	0.7311979906755981	0.9645218450924269
PCGF5	0.088985397785528	0.7442832418762162	0.9678736739043254
ACTG1	-0.7242400760437405	0.03204029583549759	0.5254233494451513
TWF2	-0.2996691963331052	0.38762926857008406	0.9062143711165478
IGBP1	-0.05322583629111532	0.8656021867900746	0.9909395126318723
PTPN12	-0.42972046417707926	0.3688942833866907	0.8892317128965533
EEF2	-0.33539937801949804	0.3059444164141726	0.8676784268795386
MYCT1	0.17902206505670212	0.5069189859928014	0.9408023437962346
CORO1A	0.09691523049395452	0.8553759577923199	0.9909395126318723
RAB1A	-0.18775719282905273	0.5341850917079214	0.9455956188545491
CTDSP1	0.2636082485662344	0.31221239541491275	0.8699558130397564
ANKRD12	0.35810204985515487	0.31380729834672016	0.8699612276943667
RPLP0	0.12070837617085908	0.8240510921238562	0.9852165786968011
CLCN3	-0.4759396653614494	0.12576402139903495	0.6799117406885327
TNIP1	0.052808364821582174	0.8572645157430906	0.9909395126318723
MCM6	0.5734022814486368	0.07479685895104801	0.6560664800745731
MEA1	-0.041302189747163216	0.8568023107192475	0.9909395126318723
CNPY3	0.26191854679420534	0.36641297942045314	0.8892317128965533
KLF3	0.5308091057916767	0.02871257210534813	0.5254233494451513
TANGO2	-0.022104471782364063	0.9327173557273756	0.9970321083985186
PDLIM1	-0.16951670238327618	0.4446415100630512	0.9282595369077224
RAB5C	-0.11262865449212024	0.6275486679784641	0.9565176301549346
LXN	0.23691083741691632	0.5699670289719179	0.9548058080372067
ADAR	0.04550205903697659	0.9254853519475941	0.9968491007025659
FAM214B	-0.4899477343494847	0.14230599250835685	0.7042770733135086
RPL23	0.16511862232600863	0.676786679217132	0.959396622943714
ZNF431	0.8286519830308141	0.08712674225271957	0.6681875168838447
GATA2	0.0445219394080433	0.8910409868447842	0.9935163453694497
SERPINE2	0.4226067286484131	0.26887049354513143	0.8436497695563575
SERPINB9	0.6674953891127201	0.11429160791002947	0.6692164931549379
UBL4A	0.43401967938739155	0.07040311850081866	0.6513229679487502
ADIPOR1	0.4326180133655114	0.10302391049491208	0.6692164931549379
CAPN2	-0.03694055050035362	0.9055613320040892	0.9935163453694497
TMEM59	-0.09405614192214744	0.7306411475906716	0.9645218450924269
TGFB1	-0.05259618391049521	0.8695807264427386	0.9909395126318723
COX4I1	-0.3195322812846335	0.21618296821572286	0.7995727983870642
ABCC3	-0.046124713241378075	0.8539980948620363	0.9909395126318723
B2M	0.5597183272258756	0.020337782629176928	0.4846603272723814
CTDSPL	-0.31954464459211396	0.4777617889278478	0.9322476955499497
UBE2I	-0.22113575310214395	0.4485573135128531	0.9282595369077224
EPS15	-0.20633402934173264	0.46588567334851094	0.9292945663831247
MTDH	-0.3467979899906424	0.2965469886400162	0.8659780061969857
PCBP2	0.06429103850134005	0.85482121756136	0.9909395126318723
RAP1B	0.21809996874813717	0.32655204975654606	0.8831033891011799
NUCB1	-0.5739253564597094	0.09166596419506494	0.6681875168838447
ASAH1	-0.025016147479891303	0.9302770026866323	0.9970321083985186
EXOSC4	-0.3345072596178028	0.338257412238707	0.8841642436964552
PPP1R14A	-0.08128813079821291	0.8096315506191644	0.9808561502599119
TCEAL8	-0.10896923045258271	0.7341641399175676	0.9653896923954428
RPS4X	-0.0018253824652760414	0.9964474802982958	0.999016267321396
RPS24	0.4716368409797945	0.2973358009716818	0.8659780061969857
SARAF	0.294374100116211	0.4124916164029564	0.9113352710052359
ITGB5	-0.13148462328784796	0.7844265079111177	0.9772697564961988
NRGN	-0.04087552558082538	0.9103347415585756	0.9935163453694497
HIST1H2BG	0.6505657205180962	0.12452985776305849	0.675350012320035
LAT	0.12077251854105159	0.8829330371292541	0.9935163453694497
RPLP2	0.2948325041949829	0.4804156290103787	0.9322476955499497
PDIA3	-0.23544036077194497	0.38306887323454053	0.9027143814043371
RPS12	0.5111129895334553	0.25445281454812585	0.8420248661998744
ELK3	0.32165763606658426	0.36905686119059267	0.8892317128965533
UBXN2A	0.16607999456211578	0.5339537608656713	0.9455956188545491
BZW1	-0.14749174323280748	0.8723333296686842	0.9909395126318723
UNC13D	-0.2784253463782853	0.3896523570866599	0.9066088138323957
EHD3	-0.5328723529874124	0.1888048574127704	0.7730508370969009
NME4	-0.707482807098662	0.12167670892935502	0.6692164931549379
RPS25	0.697239766672953	0.10199908471174948	0.6692164931549379
AQP10	-0.4902323484936577	0.18354347812717733	0.7688382982082731
HBA2	0.031201372089436286	0.9695744513580838	0.9970321083985186
ANK1	-0.4828154191146049	0.12132738331859606	0.6692164931549379
TMOD3	0.09741531319582948	0.5879376390267732	0.9548058080372067
CPNE5	-0.3148490329813236	0.4485427808760081	0.9282595369077224
TMEM219	0.07242429762657003	0.7672268454099689	0.9759576783523868
C5orf30	0.13897804647492645	0.6957438008817318	0.959396622943714
KIFAP3	-0.8010806873302182	0.029043804667327137	0.5254233494451513
PPP6C	0.03126640557928407	0.9152977219156555	0.9946388561018116
ANO6	-0.23858168520284934	0.42321852744829846	0.9210075637225726
TMEM50A	0.13218721165352296	0.6012501717994394	0.9548058080372067
ENSA	-1.1689393273188473	0.000517769392980103	0.1486955235113262
GNA13	-0.22646563923121807	0.5551341245165117	0.9529210931186839
FRMD3	-0.05503468783066225	0.8626125223769641	0.9909395126318723
UBE2E3	0.39463744383292243	0.059391518264789216	0.6145794840848516
GPX4	-0.10565803457159931	0.7137879566537758	0.959396622943714
THBS1	-0.6825119350463639	0.11465776863419842	0.6692164931549379
B3GNT2	0.004484537947421721	0.9919408285629797	0.999016267321396
TNIK	-0.17281799109762377	0.589929466415847	0.9548058080372067
ILK	-0.2534423084974201	0.614741521640473	0.9565176301549346
COPS3	-0.09102714177174862	0.769168496517288	0.9765336328304198
PPP1R18	-0.47289071779253966	0.2286446628698025	0.818955003653744
CLIC1	0.3191063871023984	0.3446455995349643	0.8841642436964552
TMEM106C	-0.4758182656243289	0.21861152233357303	0.7995727983870642
MCL1	-0.0852874113485596	0.7776072376974645	0.9772697564961988
MYL12A	0.14307083219980268	0.5563718610147471	0.9529210931186839
BRK1	-0.28520571363136604	0.3448403591804148	0.8841642436964552
P2RX1	-0.16439862560195798	0.42992971599760865	0.9210075637225726
HIST1H3H	0.6384790729551308	0.21244042464067253	0.7995727983870642
RPL9	-0.06432218735694085	0.8569718055782608	0.9909395126318723
MED16	-0.10607165234299205	0.7090326463076249	0.959396622943714
C14orf119	-0.5109562353406617	0.09707914821095855	0.6692164931549379
UQCR11	-0.6816727606525174	0.022346157480476737	0.5025069370878538
KCNA3	0.28920173984451364	0.48504041981104595	0.9322476955499497
PAFAH1B1	0.418090250345129	0.1385634502496254	0.7042770733135086
PAIP2	0.35458145972797744	0.11632544740761092	0.6692164931549379
CHD9	0.1344619031679598	0.6846226770962549	0.959396622943714
ARL6IP5	0.16416470925300075	0.4009803546702658	0.9105085377291138
ARHGDIA	0.008347471253248154	0.9772068344213787	0.999016267321396
SMNDC1	-0.03142786908110527	0.9257135340552938	0.9968491007025659
BSCL2	0.30581101857624093	0.5336902431948025	0.9455956188545491
ARL8B	-0.004227233461703462	0.9871704917603081	0.999016267321396
ATP2A3	-0.012817875293862238	0.9651880148877212	0.9970321083985186
BCAP31	-0.09796856172215727	0.7203820116170847	0.9613223166457125
UBE2F	0.2766342354947329	0.4862505450610656	0.9322476955499497
ST3GAL4	-0.27957236266661256	0.32840830348323824	0.8835868818444824
TPP1	-0.050106238045514236	0.874553425231502	0.9909395126318723
PIM1	-1.0391945971990513	0.01704263376009114	0.48062380402606175
CERS2	0.2550369878114842	0.2696753309622345	0.8436497695563575
N4BP2L1	0.3920331665571518	0.10093942056117106	0.6692164931549379
E2F1	0.4945441258091863	0.2550410577391527	0.8420248661998744
WTAP	-0.22852014796623243	0.46354703238271056	0.9292945663831247
VIL1	0.6279635386466845	0.053069627705264404	0.6027492766813446
HK1	0.1304919495864787	0.6047287860986215	0.9564360148565948
LGALS1	0.25208433328355734	0.6330709170678613	0.9565176301549346
DAD1	0.0367832902060756	0.905412942416419	0.9935163453694497
PJA2	-0.39520024200986337	0.30559721348412283	0.8676784268795386
RPS27L	0.1285716422433506	0.7343658006892502	0.9653896923954428
HBP1	0.447900532103063	0.06369990295012272	0.6261410914983654
TMEM258	-0.08319605676667347	0.7917040700099203	0.9786513209000491
PAPOLA	-0.11754530472846325	0.6543468179876978	0.9581695893764005
IKBKG	-0.0036224143674559325	0.9913116639716588	0.999016267321396
ATP6V0B	-0.41725539644974363	0.15278933302877115	0.7229726950740619
RNF11	-0.15846040333426628	0.5923687687074501	0.9548058080372067
LIMS1	0.09212634815312808	0.6713609515439225	0.959396622943714
HLA-B	0.2722225807934138	0.28111158211788234	0.8579256975102965
BNIP3L	0.10238843114115388	0.6809388596582926	0.959396622943714
NFE2L2	0.5022493617465799	0.12409458355683232	0.6751057533123268
SMAD2	-0.0851265219412387	0.6992323866288994	0.959396622943714
VDAC3	0.3889223541182571	0.0394847214079457	0.5336606877792661
PPP1CA	-0.07802648633041044	0.8057889658870785	0.9808561502599119
SPOCD1	0.6659941578548685	0.07624671410857897	0.6560664800745731
GRAP2	0.11100974400541638	0.458408378265604	0.9291405570427318
H2AFZ	0.4162675462559075	0.15087530366291887	0.7229726950740619
ABI1	0.027247465527455588	0.9122153580857202	0.9936369373865632
SSH2	0.17679042389532362	0.4813378443383126	0.9322476955499497
STRAP	0.3128581937813292	0.26756858080971163	0.8431578229522788
ARPC3	-0.06025160727136301	0.8532185185591985	0.9909395126318723
PPDPF	-0.23611409995971622	0.5578814092855886	0.9529210931186839
RPL27	-0.15406855931896646	0.6999389815955399	0.959396622943714
RALY	0.0472469232018185	0.8289704226661538	0.986072546130702
GOLGA2	-0.24140669588863267	0.31767629502056716	0.8737360737449621
DGUOK	-0.18316752566211533	0.6378514729579983	0.9567507215041093
LRP12	-0.15588344122977452	0.6895531870241995	0.959396622943714
MEF2A	-0.05001618044045819	0.8576132873114347	0.9909395126318723
EIF4E	0.35135677093491113	0.2915780955312993	0.862289706258368
KIAA0513	0.22581090548819371	0.543922398539311	0.9477115370830677
ITGA2B	-0.5907234896566379	0.04877227063922542	0.5789025834043556
SCYL2	-0.6741540382573686	0.028269117254959366	0.5254233494451513
WDR83OS	-0.14198792954192968	0.5596745695159968	0.9529210931186839
YPEL3	0.2515260994407822	0.5852573251626165	0.9548058080372067
PVALB	0.37094870473913166	0.40715739967641307	0.9113352710052359
SEMA4D	0.2822323187287619	0.4829672462144605	0.9322476955499497
TUBB	-0.16264093296225263	0.6008862882549029	0.9548058080372067
SMPD1	-0.020349260952516348	0.9488488577246789	0.9970321083985186
RPL36AL	-0.021646987750528306	0.9426323853356067	0.9970321083985186
CALCOCO1	0.1496615975272532	0.5854025908937753	0.9548058080372067
TALDO1	0.01692815951400014	0.941131749187703	0.9970321083985186
EIF4H	-0.154935989328522	0.5226497751274415	0.9455956188545491
RPS19BP1	-0.6462998666060875	0.02304522709774524	0.5025069370878538
FUT8	-0.8555874554601833	0.011190615658279772	0.45287431083780766
SUMO3	-0.5599138434887007	0.06934997689346548	0.6450293549768563
GTPBP2	0.1416553393923694	0.7540764159830121	0.9706489580733713
SCP2	-0.6175523410667201	0.039319211312764384	0.5336606877792661
MAVS	-0.28143103714879536	0.3245101255637395	0.8831033891011799
CIR1	0.40303978006909064	0.2623348018875387	0.8421643992894841
SCN1B	0.23187281380320657	0.5063508650294615	0.9408023437962346
TMEM39B	0.7122477183792184	0.023575188521845338	0.5025069370878538
DOK1	-0.06204764136468537	0.7984259291438617	0.9808561502599119
STARD3NL	-0.11451741231506134	0.6753487708092758	0.959396622943714
MTHFD2	-0.09939726717418067	0.717488685851087	0.9607240143362078
ACTR10	-0.23648196185208253	0.38989419508167766	0.9066088138323957
GNB1	-0.3534966010630323	0.3939353603506064	0.9086775645420654
KIFC3	0.4196003358955871	0.10893480928028963	0.6692164931549379
NCOA4	-0.19619146695069178	0.56673613994077	0.9548058080372067
TRMT1	-0.2981323870343378	0.3973017971497922	0.9105085377291138
NFKBIA	-0.7333297082151231	0.16929280928757054	0.7430682688121635
HBA1	-0.6706941301693804	0.429531874752507	0.9210075637225726
RAB37	0.056852954620899364	0.8145800306504947	0.9831382167801753
ITFG1	0.09593410800849765	0.641618160702004	0.9567507215041093
TNPO1	-0.23291282474074063	0.44191020397700276	0.9282595369077224
SCAMP2	-0.4058889195566996	0.04825684917218167	0.5789025834043556
CPQ	-0.3835668089282225	0.10473029747276062	0.6692164931549379
ENKUR	0.9827452833251579	0.0026086606302571013	0.2820614306465491
MFF	0.14550417493484216	0.5909207063670792	0.9548058080372067
AGBL5	-0.11610461222977331	0.707372573453849	0.959396622943714
TPT1	-0.10514396454269395	0.7063282164760932	0.959396622943714
SELP	-0.270082441663127	0.2991718038267602	0.8676784268795386
FNBP1L	-0.39110350313796505	0.30326976178804027	0.8676784268795386
STAG2	0.13515124471905907	0.655210765452186	0.9581695893764005
SLC9A3R1	0.25083420049097266	0.35532108960295206	0.8872559415752711
EIF3J	-0.43287526651862257	0.17418066733995827	0.7522069985875024
HERC1	-0.7900196064640672	0.19041649800107613	0.7730508370969009
UBXN1	-0.3802436703098567	0.1748078617655276	0.752282589189957
RASA3	-0.06620819272769683	0.8282318753056814	0.986072546130702
PLEKHF2	-0.011955719245377477	0.9722444181778187	0.9972571597574493
MFSD1	0.12283688550972509	0.5945765980295418	0.9548058080372067
EDF1	-0.13752003224174902	0.6697710767240669	0.959396622943714
SRP14	-0.257794016673141	0.3384951949705016	0.8841642436964552
EEF1B2	0.062411429387496116	0.88681540921223	0.9935163453694497
STX7	-0.016319433035828227	0.9491600943963896	0.9970321083985186
CTTN	0.11274352384307477	0.6707132667998099	0.959396622943714
RPS5	0.18985968692730262	0.6658099126458668	0.959396622943714
OTUD5	-0.6928112195300977	0.08901878286493024	0.6681875168838447
CD74	0.792023986438185	0.20091227981158707	0.7863761178145828
KAT6A	-0.2705918820466364	0.5278644363822582	0.9455956188545491
LGALS12	0.11669913384587736	0.5738449970463331	0.9548058080372067
IFI6	1.6998038504886983	0.02029757728085626	0.4846603272723814
RIOK3	0.3563990683479123	0.0917082580091426	0.6681875168838447
FAH	-1.0016021047660892	0.00483309378667971	0.33275632275325934
DERA	0.24490485981823923	0.26284192426321795	0.8421643992894841
SRP9	0.1253691679780969	0.954014776190719	0.9970321083985186
PPP2CA	-0.06807302661165705	0.7844140902994523	0.9772697564961988
EGF	-0.39212639745187206	0.35691153516673824	0.8872559415752711
LGALS3	0.20465669491044924	0.5695230071067263	0.9548058080372067
UBE2K	0.03531946717596853	0.8923962974908903	0.9935163453694497
STX1A	0.48336444228089437	0.1357634544692398	0.7011067947217459
IGF2BP2	-0.1850865260204664	0.5843749949783463	0.9548058080372067
PRDX5	-0.4155535539380776	0.2508782016732422	0.8398880178361772
AURKAIP1	-0.17083157605899896	0.5453136259037606	0.9481332390085486
MAF1	0.023526446051289927	0.920076573705841	0.996701610839765
NT5M	-0.4466436623842432	0.2616876934610584	0.8421643992894841
PNRC1	0.30818199785508543	0.23495889087206837	0.8363762987832887
CYTH2	0.013284370041597639	0.9626015996005495	0.9970321083985186
PF4	-0.20513742081820704	0.4638638586810995	0.9292945663831247
ARMCX3	0.16911902755764863	0.4628101509795579	0.9292945663831247
TGOLN2	-0.355627078052762	0.18427774726823182	0.7700495236087948
HOOK3	-0.060717101446737094	0.8056451974412582	0.9808561502599119
HDGF	-0.40975839515271334	0.17700541913524073	0.7561729544784216
PRKAR1B	-0.6133664459714273	0.09661943256975214	0.6692164931549379
ATP6V1B2	-0.807891493473221	0.0336990600348411	0.5254233494451513
REXO2	-0.29176927750609183	0.33820017761180765	0.8841642436964552
SRGN	0.019535905883588403	0.9376934768271339	0.9970321083985186
USP15	0.2072673796256198	0.54397546608294	0.9477115370830677
TNFSF13B	0.9553393154763011	0.015304832169500947	0.4666797100033063
RPL3	0.21343572802982572	0.5765324148928131	0.9548058080372067
HNRNPU	-0.1478947173543745	0.6634941836123398	0.9591672182486861
PEAR1	-0.09802529496366515	0.7605910339344069	0.9728619987315069
KIAA1586	-0.21254272074914005	0.6101920826835949	0.9565176301549346
BRD2	-0.43880298970646037	0.1674588547888023	0.7430682688121635
MSANTD3	0.1377572027743767	0.6285630637719846	0.9565176301549346
CHST12	0.2506150063457724	0.4067130900622056	0.9113352710052359
PPM1A	0.12731030149675454	0.5980235654401611	0.9548058080372067
ARF3	-0.006292887801670328	0.977049520489842	0.999016267321396
ST3GAL1	-0.1642091657584365	0.6875010195697469	0.959396622943714
PHF20L1	0.29396893417608405	0.2522966385167156	0.8398880178361772
AKIRIN1	-0.3093796633415183	0.1266443330622002	0.6825379943850665
STXBP3	0.3198038821140862	0.3198716275929482	0.8769856033847866
FLOT1	-0.9560043807318267	0.015601669142516011	0.4666797100033063
SUSD1	-0.3161407131992822	0.2278755175874171	0.8184645163090605
PROS1	-1.06939852685993	0.0307913941657126	0.5254233494451513
GRB2	-0.040581179783734	0.8720021184260698	0.9909395126318723
HTATIP2	0.24895604823245793	0.46129874014116523	0.9292945663831247
RPL23A	0.14771723164956876	0.7055334809865591	0.959396622943714
FKBP1A	-0.03449260941627288	0.9182405542578362	0.9958602128981511
COL6A3	0.11128672482740305	0.8743192076821292	0.9909395126318723
RAB33A	-0.05893120656207657	0.9005361582081659	0.9935163453694497
MYLK	0.26348591788732545	0.3112540060613391	0.8699558130397564
CCPG1	0.05662651086165648	0.8162556014307194	0.9831382167801753
TPST2	0.09766316685411279	0.614942344414803	0.9565176301549346
RGCC	0.5245777902532291	0.16966009605826854	0.7430682688121635
DENND4C	-0.20793162896230008	0.6227780893472055	0.9565176301549346
HIPK2	-0.4066531139538413	0.4264914612900905	0.9210075637225726
PSMB9	0.7824696957706931	0.01922568594738088	0.4846603272723814
MSN	0.18414427380549941	0.2655334585135582	0.8421643992894841
RENBP	-0.4724200657697791	0.2251884986749028	0.8138750244639307
UIMC1	0.06968546304733436	0.7806350829251743	0.9772697564961988
RPS20	-0.3973072468841926	0.2944046601885403	0.8659780061969857
ZNF706	0.639605433937153	0.01817269889505658	0.4846603272723814
NDUFB9	-0.6937718630311491	0.023568209031159696	0.5025069370878538
LYPLA1	-0.22906650421491512	0.3572529259399061	0.8872559415752711
TUBA1C	0.20083837225944037	0.5831790064094942	0.9548058080372067
RAB11B	0.3406526922450561	0.26352595447017985	0.8421643992894841
TRAM1	0.19341604591582445	0.32971555591798785	0.8841642436964552
USP39	0.5311108473377859	0.060527875658252434	0.6145794840848516
EMD	-0.3899336942419625	0.18988352751889212	0.7730508370969009
SELL	-0.13777299354130307	0.7608568117246988	0.9728619987315069
RAB8A	-0.008764109037666059	0.9705214280595985	0.9970321083985186
ANP32A	0.026681469963678112	0.9337693639778603	0.9970321083985186
KLHL24	-0.03777569963680957	0.9244910060635141	0.9968491007025659
ROCK1	-0.027544869864151177	0.92273247636295	0.9968491007025659
SDHA	0.41302250832897797	0.09038654716801887	0.6681875168838447
GAPDH	-0.4879316282596457	0.21642822438665757	0.7995727983870642
PDAP1	-0.4103828418630908	0.0975229769119542	0.6692164931549379
CD164	-0.12222886477087076	0.6414118895262062	0.9567507215041093
CMAS	-0.3288428952281829	0.30923033105900105	0.8698674353367022
COTL1	-0.6056870448870817	0.025404172074782842	0.520446414927837
CRYM	-0.8286972703755101	0.05383112041732647	0.6027492766813446
WDR1	0.06756908963273768	0.7827823158020004	0.9772697564961988
MAP3K7CL	0.9836591664925121	0.031014690640694474	0.5254233494451513
CDC42SE2	0.10180590953798238	0.7214279514503681	0.9613223166457125
ALDOA	-0.22266074728090868	0.6352782150633123	0.9567507215041093
ZNF24	0.11862499922949653	0.6297471275979154	0.9565176301549346
NEXN	-0.12975241394035322	0.6469608438673873	0.9568431122848456
MOB1B	-0.053757515684658926	0.840490931612444	0.9909395126318723
VASP	-0.034284924831446316	0.8851956227628073	0.9935163453694497
VAPA	0.18300922123952756	0.41355451580350766	0.9113352710052359
PANX1	-0.18432911375549205	0.597100913391609	0.9548058080372067
PTGES3	0.1586047488208804	0.571278145118113	0.9548058080372067
M6PR	-0.2599964235137291	0.2707737862106879	0.8440351703468576
BTF3	-0.03965853662845437	0.8929785471647466	0.9935163453694497
RBX1	0.28168757346534423	0.34363568569454306	0.8841642436964552
NENF	0.017754704491386955	0.943874715635571	0.9970321083985186
TOMM5	-0.8149608926896954	0.17346233228889552	0.7522069985875024
RHOBTB1	0.16375020944935745	0.7281031986299025	0.9638390756017262
TPP2	-0.30270846003274143	0.2882750513141625	0.8607684723071415
DCTN2	-0.1691762578801584	0.3480105530440061	0.8872559415752711
SLC9A9	0.05641764345320717	0.8322161244920256	0.9874041971718798
TMEM60	0.9411283509781726	0.02045098490802534	0.4846603272723814
NPC2	0.45223932539629697	0.24614405714886367	0.8398880178361772
CAPZA1	-0.2419946949866424	0.9660430325109659	0.9970321083985186
ARID3B	0.12515656706047923	0.7139693430791811	0.959396622943714
NDUFA4	-0.8433610508358259	0.01368807043640262	0.4666797100033063
PTPRA	-0.04783177570353803	0.8759182872518483	0.9909395126318723
FERMT3	-0.059863101783031086	0.7721568937052685	0.976779642111566
F11R	-0.24539191059272733	0.47954179724070833	0.9322476955499497
MAPK1	-0.6586962581424827	0.1346907478971931	0.7009792924364185
UXS1	0.31603012210999604	0.11880009915279534	0.6692164931549379
NMI	0.4303491883215237	0.190176006646047	0.7730508370969009
KIF2A	0.05530213189439487	0.7834938811369077	0.9772697564961988
STX11	0.7849582233063999	0.005663492024835949	0.33275632275325934
MAPRE1	-0.2416745851099188	0.3427804262522698	0.8841642436964552
SUB1	-0.17921083072091518	0.6108490230816531	0.9565176301549346
NUCKS1	0.12370269197035633	0.6871693196406139	0.959396622943714
IPO11	0.1728016758211672	0.6600932288684853	0.9588255969290341
HSP90AA1	-0.09950826457900504	0.7364378391333752	0.9667560628463002
VPS26A	0.054942187625226395	0.8562154628231484	0.9909395126318723
CCDC85B	0.20299527065614847	0.5606401006894195	0.9529210931186839
LIPA	-0.29247547526812195	0.44442394874436497	0.9282595369077224
SGMS1	-0.13446788242220828	0.6982070307883924	0.959396622943714
ARF4	0.14182370007184558	0.6197538820707681	0.9565176301549346
ETFA	0.00429076267665678	0.9810396967844414	0.999016267321396
SSX2IP	-0.09918002526735453	0.6852083957834587	0.959396622943714
BAX	-0.004673671549947899	0.9888736241918266	0.999016267321396
SKP1	-0.05933677262014673	0.7838836306666047	0.9772697564961988
EIF5A	-0.32476359474673877	0.28069429657427775	0.8579256975102965
SZRD1	-0.05015053706880395	0.8572119815571266	0.9909395126318723
HACD4	-0.021897124634527657	0.9603400553298235	0.9970321083985186
DDX5	0.14362769034598094	0.6219716806076516	0.9565176301549346
HIST1H2BK	-0.18785454628665177	0.7068017048642745	0.959396622943714
FOXP1	0.10907456846238887	0.7825753325231496	0.9772697564961988
GLA	-0.21205139528125733	0.47621049291659756	0.9322476955499497
UBXN6	-0.4796472326910374	0.0530671622188492	0.6027492766813446
RNF115	-0.39727037869027393	0.11702112619637896	0.6692164931549379
RPS13	0.43458145044043084	0.3279513279242492	0.8835868818444824
WDR13	0.006305941124641572	0.9830153738636971	0.999016267321396
HNRNPC	-0.06057219906183783	0.788276507903553	0.9778636789082253
CMTM6	-0.2872610126759886	0.10055679263027836	0.6692164931549379
JUNB	0.06810304650858932	0.8895690928757845	0.9935163453694497
DCAF12	0.05872228103711233	0.8232294372376637	0.9849148868749366
SRSF6	0.4236861973022552	0.09462035697445785	0.6692164931549379
PGD	-0.07225782434924952	0.8052049601799844	0.9808561502599119
ACRBP	0.0909788271409166	0.6606576737857046	0.958840415813145
ARF5	-0.1318010900186882	0.7111523304171585	0.959396622943714
EIF5	-0.0990524368453301	0.6812452543937504	0.959396622943714
TIA1	-0.275242555000534	0.4484437001219834	0.9282595369077224
PPP1R12A	0.12852427928745355	0.6533650569584326	0.9581695893764005
MAPK14	-0.3750102208836876	0.3571143344915906	0.8872559415752711
PKHD1L1	-0.3340560798689458	0.3606691946262459	0.8872559415752711
MADD	-0.14557012050451604	0.7234922868628426	0.9613223166457125
MTSS1	-0.4532369925934827	0.102197445129798	0.6692164931549379
CD82	0.5185436334907134	0.08085814296398447	0.6560664800745731
ZFAND2B	0.23550685130131643	0.3953686229438234	0.9092699984746951
SUCNR1	-0.3592687001249743	0.3661380257979737	0.8892317128965533
IFI27L2	-0.08251252408243592	0.7857700758879842	0.9772697564961988
ARHGEF12	-0.5650426511036569	0.3034533329949336	0.8676784268795386
RAB5B	0.05411624741432345	0.8803222280372369	0.9934490896962948
RAB10	0.09927768400120869	0.5141259118082584	0.9446128390701028
TAGLN2	0.03227344936047461	0.9090666969318831	0.9935163453694497
PXK	0.12068682076062376	0.7853052699898043	0.9772697564961988
CCNG1	-0.3767897047440089	0.06164607745389057	0.6145794840848516
BAMBI	0.9143374771010485	0.048855362530078564	0.5789025834043556
ATF7IP	-0.40561144167576857	0.44864056565566945	0.9282595369077224
CD151	-0.2736106779914083	0.38079695069268227	0.9027143814043371
RSRP1	0.1691892834677425	0.6856478321870296	0.959396622943714
RPS27A	0.10791907501688511	0.7409344167530226	0.9678736739043254
SP100	0.41993013785965705	0.3396222236872093	0.8841642436964552
LAMP1	-0.08152039417894424	0.7441645740255384	0.9678736739043254
DEK	0.059228056433324155	0.8065790181295456	0.9808561502599119
