# Supplementary material for: Integrated analysis of transcriptomic data reveals the platelet response in COVID-19 disease
Source: Sci Rep. 2022 Apr 27;12:6851. doi: 10.1038/s41598-022-10516-1 (PMC9043882; doi:10.1038/s41598-022-10516-1)
Supplement: Supplementary file 7 — Supplementary Information 7. [file 41598_2022_10516_MOESM7_ESM.xlsx]

## Sheet: COVID vs Healthy 
	ID	Description	GeneRatio	BgRatio	pvalue	p.adjust	qvalue	geneID	Count
GO:0051607	GO:0051607	defense response to virus	13/21	265/18722	1.25417e-19	3.58064e-17	2.39612e-17	DTX3L/EIF2AK2/HERC5/IFI27/IFI6/IFIT1/IFIT3/IFITM2/IFITM3/ISG15/MLKL/RSAD2/USP15	13
GO:0140546	GO:0140546	defense response to symbiont	13/21	265/18722	1.25417e-19	3.58064e-17	2.39612e-17	DTX3L/EIF2AK2/HERC5/IFI27/IFI6/IFIT1/IFIT3/IFITM2/IFITM3/ISG15/MLKL/RSAD2/USP15	13
GO:0009615	GO:0009615	response to virus	13/21	367/18722	9.02582e-18	1.71791e-15	1.1496e-15	DTX3L/EIF2AK2/HERC5/IFI27/IFI6/IFIT1/IFIT3/IFITM2/IFITM3/ISG15/MLKL/RSAD2/USP15	13
GO:0045071	GO:0045071	negative regulation of viral genome replication	6/21	56/18722	2.84843e-11	4.06614e-09	2.721e-09	EIF2AK2/IFIT1/IFITM2/IFITM3/ISG15/RSAD2	6
GO:0019079	GO:0019079	viral genome replication	7/21	131/18722	7.48658e-11	8.54968e-09	5.72133e-09	EIF2AK2/IFI27/IFIT1/IFITM2/IFITM3/ISG15/RSAD2	7
GO:0045069	GO:0045069	regulation of viral genome replication	6/21	85/18722	3.76101e-10	3.57923e-08	2.39517e-08	EIF2AK2/IFIT1/IFITM2/IFITM3/ISG15/RSAD2	6
GO:0048525	GO:0048525	negative regulation of viral process	6/21	92/18722	6.10251e-10	4.9779e-08	3.33114e-08	EIF2AK2/IFIT1/IFITM2/IFITM3/ISG15/RSAD2	6
GO:0007596	GO:0007596	blood coagulation	7/21	217/18722	2.5843e-09	1.5717e-07	1.05176e-07	CD40LG/GNAS/HBB/HPSE/MPIG6B/STXBP3/TFPI	7
GO:0071357	GO:0071357	cellular response to type I interferon	5/21	52/18722	2.66956e-09	1.5717e-07	1.05176e-07	IFI27/IFIT1/IFITM2/IFITM3/ISG15	5
GO:0007599	GO:0007599	hemostasis	7/21	222/18722	3.0278e-09	1.5717e-07	1.05176e-07	CD40LG/GNAS/HBB/HPSE/MPIG6B/STXBP3/TFPI	7
GO:0050817	GO:0050817	coagulation	7/21	222/18722	3.0278e-09	1.5717e-07	1.05176e-07	CD40LG/GNAS/HBB/HPSE/MPIG6B/STXBP3/TFPI	7
GO:0034340	GO:0034340	response to type I interferon	5/21	58/18722	4.68649e-09	2.22999e-07	1.49228e-07	IFI27/IFIT1/IFITM2/IFITM3/ISG15	5
GO:0035455	GO:0035455	response to interferon-alpha	4/21	21/18722	6.91358e-09	3.03666e-07	2.03209e-07	EIF2AK2/IFIT3/IFITM2/IFITM3	4
GO:1903900	GO:1903900	regulation of viral life cycle	6/21	148/18722	1.0846e-08	4.42361e-07	2.96022e-07	EIF2AK2/IFIT1/IFITM2/IFITM3/ISG15/RSAD2	6
GO:0050792	GO:0050792	regulation of viral process	6/21	164/18722	2.00614e-08	7.63671e-07	5.11038e-07	EIF2AK2/IFIT1/IFITM2/IFITM3/ISG15/RSAD2	6
GO:0019058	GO:0019058	viral life cycle	7/21	317/18722	3.54253e-08	1.26424e-06	8.46012e-07	EIF2AK2/IFI27/IFIT1/IFITM2/IFITM3/ISG15/RSAD2	7
GO:0050878	GO:0050878	regulation of body fluid levels	7/21	379/18722	1.20029e-07	4.03156e-06	2.69786e-06	CD40LG/GNAS/HBB/HPSE/MPIG6B/STXBP3/TFPI	7
GO:0016032	GO:0016032	viral process	7/21	415/18722	2.22266e-07	7.05077e-06	4.71828e-06	EIF2AK2/IFI27/IFIT1/IFITM2/IFITM3/ISG15/RSAD2	7
GO:0042060	GO:0042060	wound healing	7/21	422/18722	2.48926e-07	7.43671e-06	4.97654e-06	CD40LG/GNAS/HBB/HPSE/MPIG6B/STXBP3/TFPI	7
GO:0060337	GO:0060337	type I interferon signaling pathway	4/21	50/18722	2.6048e-07	7.43671e-06	4.97654e-06	IFI27/IFITM2/IFITM3/ISG15	4
GO:0030168	GO:0030168	platelet activation	4/21	123/18722	9.73714e-06	0.000264757	0.000177172	CD40LG/GNAS/HBB/STXBP3	4
GO:0002831	GO:0002831	regulation of response to biotic stimulus	5/21	327/18722	2.54891e-05	0.000661559	0.000442706	DTX3L/HERC5/IFIT1/ISG15/USP15	5
GO:0070527	GO:0070527	platelet aggregation	3/21	67/18722	5.56349e-05	0.0013812	0.000924278	GNAS/HBB/STXBP3	3
GO:0050688	GO:0050688	regulation of defense response to virus	3/21	69/18722	6.07606e-05	0.0014456	0.000967372	DTX3L/HERC5/IFIT1	3
GO:0034109	GO:0034109	homotypic cell-cell adhesion	3/21	90/18722	0.000134192	0.0030348	0.00203084	GNAS/HBB/STXBP3	3
GO:0001819	GO:0001819	positive regulation of cytokine production	5/21	467/18722	0.000138187	0.0030348	0.00203084	CD40LG/EIF2AK2/HPSE/ISG15/RSAD2	5
GO:0007229	GO:0007229	integrin-mediated signaling pathway	3/21	107/18722	0.000223959	0.00473631	0.00316947	CD40LG/ISG15/MPIG6B	3
GO:0046597	GO:0046597	negative regulation of viral entry into host cell	2/21	21/18722	0.00024843	0.0050662	0.00339023	IFITM2/IFITM3	2
GO:0044403	GO:0044403	biological process involved in symbiotic interaction	4/21	290/18722	0.000274102	0.00539697	0.00361158	IFI27/IFIT1/IFITM2/IFITM3	4
GO:1903901	GO:1903901	negative regulation of viral life cycle	2/21	25/18722	0.000353942	0.00673669	0.0045081	IFITM2/IFITM3	2
GO:0033688	GO:0033688	regulation of osteoblast proliferation	2/21	27/18722	0.000413552	0.00761736	0.00509743	EIF2AK2/HPSE	2
GO:0034341	GO:0034341	response to interferon-gamma	3/21	141/18722	0.000503507	0.00898446	0.00601227	IFITM2/IFITM3/STXBP3	3
GO:0033687	GO:0033687	osteoblast proliferation	2/21	32/18722	0.00058242	0.00978124	0.00654547	EIF2AK2/HPSE	2
GO:0035456	GO:0035456	response to interferon-beta	2/21	32/18722	0.00058242	0.00978124	0.00654547	IFITM2/IFITM3	2
GO:0032733	GO:0032733	positive regulation of interleukin-10 production	2/21	41/18722	0.000957034	0.0156133	0.0104482	CD40LG/ISG15	2
GO:0046596	GO:0046596	regulation of viral entry into host cell	2/21	42/18722	0.00100421	0.0159278	0.0106587	IFITM2/IFITM3	2
GO:0062208	GO:0062208	positive regulation of pattern recognition receptor signaling pathway	2/21	44/18722	0.00110185	0.0170043	0.011379	RSAD2/USP15	2
GO:0052372	GO:0052372	modulation by symbiont of entry into host	2/21	49/18722	0.00136513	0.0205129	0.0137269	IFITM2/IFITM3	2
GO:0051701	GO:0051701	biological process involved in interaction with host	3/21	203/18722	0.00144638	0.0211765	0.014171	IFIT1/IFITM2/IFITM3	3
GO:0019221	GO:0019221	cytokine-mediated signaling pathway	4/21	472/18722	0.00169766	0.0242341	0.0162171	IFI27/IFITM2/IFITM3/ISG15	4
GO:0032613	GO:0032613	interleukin-10 production	2/21	62/18722	0.00217593	0.0295823	0.0197961	CD40LG/ISG15	2
GO:0032653	GO:0032653	regulation of interleukin-10 production	2/21	62/18722	0.00217593	0.0295823	0.0197961	CD40LG/ISG15	2
GO:0070936	GO:0070936	protein K48-linked ubiquitination	2/21	65/18722	0.00238857	0.031718	0.0212252	DTX3L/IFI27	2
GO:0030193	GO:0030193	regulation of blood coagulation	2/21	66/18722	0.00246155	0.0319442	0.0213766	HPSE/TFPI	2
GO:1900046	GO:1900046	regulation of hemostasis	2/21	68/18722	0.00261065	0.0331263	0.0221676	HPSE/TFPI	2
GO:0045824	GO:0045824	negative regulation of innate immune response	2/21	71/18722	0.00284212	0.0345287	0.0231061	ISG15/USP15	2
GO:0050818	GO:0050818	regulation of coagulation	2/21	71/18722	0.00284212	0.0345287	0.0231061	HPSE/TFPI	2
GO:0043903	GO:0043903	regulation of biological process involved in symbiotic interaction	2/21	72/18722	0.00292135	0.0347519	0.0232555	IFITM2/IFITM3	2
GO:0031397	GO:0031397	negative regulation of protein ubiquitination	2/21	83/18722	0.00386067	0.0449886	0.0301057	DTX3L/ISG15	2
GO:0098586	GO:0098586	cellular response to virus	2/21	84/18722	0.00395216	0.0451337	0.0302028	IFI6/USP15	2
GO:1903321	GO:1903321	negative regulation of protein modification by small protein conjugation or removal	2/21	95/18722	0.00502468	0.0562567	0.0376462	DTX3L/ISG15	2
GO:0062207	GO:0062207	regulation of pattern recognition receptor signaling pathway	2/21	105/18722	0.00610313	0.0670171	0.0448469	RSAD2/USP15	2
GO:0002832	GO:0002832	negative regulation of response to biotic stimulus	2/21	108/18722	0.00644555	0.0694417	0.0464694	ISG15/USP15	2
GO:0030218	GO:0030218	erythrocyte differentiation	2/21	120/18722	0.00790081	0.0835437	0.0559063	ISG15/MPIG6B	2
GO:0034101	GO:0034101	erythrocyte homeostasis	2/21	129/18722	0.00908055	0.0942726	0.0630859	ISG15/MPIG6B	2
GO:0061041	GO:0061041	regulation of wound healing	2/21	134/18722	0.00976805	0.0953088	0.0637793	HPSE/TFPI	2
GO:0032102	GO:0032102	negative regulation of response to external stimulus	3/21	420/18722	0.0110421	0.0953088	0.0637793	ISG15/TFPI/USP15	3
GO:0007191	GO:0007191	adenylate cyclase-activating dopamine receptor signaling pathway	1/21	10/18722	0.011163	0.0953088	0.0637793	GNAS	1
GO:0010998	GO:0010998	regulation of translational initiation by eIF2 alpha phosphorylation	1/21	10/18722	0.011163	0.0953088	0.0637793	EIF2AK2	1
GO:0035520	GO:0035520	monoubiquitinated protein deubiquitination	1/21	10/18722	0.011163	0.0953088	0.0637793	USP15	1
GO:1900246	GO:1900246	positive regulation of RIG-I signaling pathway	1/21	10/18722	0.011163	0.0953088	0.0637793	USP15	1
GO:1902946	GO:1902946	protein localization to early endosome	1/21	10/18722	0.011163	0.0953088	0.0637793	DTX3L	1
GO:0046718	GO:0046718	viral entry into host cell	2/21	144/18722	0.0112106	0.0953088	0.0637793	IFITM2/IFITM3	2
GO:1903531	GO:1903531	negative regulation of secretion by cell	2/21	147/18722	0.0116607	0.0953088	0.0637793	RSAD2/STXBP3	2
GO:0033690	GO:0033690	positive regulation of osteoblast proliferation	1/21	11/18722	0.0122727	0.0953088	0.0637793	HPSE	1
GO:0034163	GO:0034163	regulation of toll-like receptor 9 signaling pathway	1/21	11/18722	0.0122727	0.0953088	0.0637793	RSAD2	1
GO:0035457	GO:0035457	cellular response to interferon-alpha	1/21	11/18722	0.0122727	0.0953088	0.0637793	IFIT3	1
GO:0043312	GO:0043312	neutrophil degranulation	1/21	11/18722	0.0122727	0.0953088	0.0637793	STXBP3	1
GO:0051798	GO:0051798	positive regulation of hair follicle development	1/21	11/18722	0.0122727	0.0953088	0.0637793	HPSE	1
GO:1902033	GO:1902033	regulation of hematopoietic stem cell proliferation	1/21	11/18722	0.0122727	0.0953088	0.0637793	EIF2AK2	1
GO:1905668	GO:1905668	positive regulation of protein localization to endosome	1/21	11/18722	0.0122727	0.0953088	0.0637793	DTX3L	1
GO:2000644	GO:2000644	regulation of receptor catabolic process	1/21	11/18722	0.0122727	0.0953088	0.0637793	DTX3L	1
GO:0044409	GO:0044409	entry into host	2/21	151/18722	0.0122731	0.0953088	0.0637793	IFITM2/IFITM3	2
GO:0051092	GO:0051092	positive regulation of NF-kappaB transcription factor activity	2/21	152/18722	0.0124284	0.0953088	0.0637793	CD40LG/EIF2AK2	2
GO:0002443	GO:0002443	leukocyte mediated immunity	3/21	440/18722	0.0125187	0.0953088	0.0637793	CD40LG/RSAD2/STXBP3	3
GO:0002262	GO:0002262	myeloid cell homeostasis	2/21	157/18722	0.0132178	0.0955089	0.0639132	ISG15/MPIG6B	2
GO:0033523	GO:0033523	histone H2B ubiquitination	1/21	12/18722	0.0133813	0.0955089	0.0639132	DTX3L	1
GO:0034154	GO:0034154	toll-like receptor 7 signaling pathway	1/21	12/18722	0.0133813	0.0955089	0.0639132	RSAD2	1
GO:0051095	GO:0051095	regulation of helicase activity	1/21	12/18722	0.0133813	0.0955089	0.0639132	IFIT1	1
GO:1905666	GO:1905666	regulation of protein localization to endosome	1/21	12/18722	0.0133813	0.0955089	0.0639132	DTX3L	1
GO:0002700	GO:0002700	regulation of production of molecular mediator of immune response	2/21	164/18722	0.014359	0.0983053	0.0657846	CD40LG/RSAD2	2
GO:0033689	GO:0033689	negative regulation of osteoblast proliferation	1/21	13/18722	0.0144887	0.0983053	0.0657846	EIF2AK2	1
GO:0035745	GO:0035745	T-helper 2 cell cytokine production	1/21	13/18722	0.0144887	0.0983053	0.0657846	RSAD2	1
GO:2000551	GO:2000551	regulation of T-helper 2 cell cytokine production	1/21	13/18722	0.0144887	0.0983053	0.0657846	RSAD2	1
GO:1903034	GO:1903034	regulation of response to wounding	2/21	167/18722	0.0148608	0.0983053	0.0657846	HPSE/TFPI	2
GO:0051048	GO:0051048	negative regulation of secretion	2/21	171/18722	0.0155416	0.0983053	0.0657846	RSAD2/STXBP3	2
GO:0035563	GO:0035563	positive regulation of chromatin binding	1/21	14/18722	0.0155948	0.0983053	0.0657846	DTX3L	1
GO:0043558	GO:0043558	regulation of translational initiation in response to stress	1/21	14/18722	0.0155948	0.0983053	0.0657846	EIF2AK2	1
GO:0046325	GO:0046325	negative regulation of glucose import	1/21	14/18722	0.0155948	0.0983053	0.0657846	STXBP3	1
GO:1902036	GO:1902036	regulation of hematopoietic stem cell differentiation	1/21	14/18722	0.0155948	0.0983053	0.0657846	EIF2AK2	1
GO:0002221	GO:0002221	pattern recognition receptor signaling pathway	2/21	172/18722	0.0157139	0.0983053	0.0657846	RSAD2/USP15	2
GO:0052126	GO:0052126	movement in host environment	2/21	175/18722	0.0162357	0.0983053	0.0657846	IFITM2/IFITM3	2
GO:0015671	GO:0015671	oxygen transport	1/21	15/18722	0.0166999	0.0983053	0.0657846	HBB	1
GO:0023035	GO:0023035	CD40 signaling pathway	1/21	15/18722	0.0166999	0.0983053	0.0657846	CD40LG	1
GO:0032897	GO:0032897	negative regulation of viral transcription	1/21	15/18722	0.0166999	0.0983053	0.0657846	IFITM3	1
GO:0070207	GO:0070207	protein homotrimerization	1/21	15/18722	0.0166999	0.0983053	0.0657846	MLKL	1
GO:0140374	GO:0140374	antiviral innate immune response	1/21	15/18722	0.0166999	0.0983053	0.0657846	IFIT1	1
GO:0002830	GO:0002830	positive regulation of type 2 immune response	1/21	16/18722	0.0178037	0.101443	0.0678839	RSAD2	1
GO:2001034	GO:2001034	positive regulation of double-strand break repair via nonhomologous end joining	1/21	16/18722	0.0178037	0.101443	0.0678839	DTX3L	1
GO:0035855	GO:0035855	megakaryocyte development	1/21	17/18722	0.0189063	0.101443	0.0678839	MPIG6B	1
GO:0051797	GO:0051797	regulation of hair follicle development	1/21	17/18722	0.0189063	0.101443	0.0678839	HPSE	1
GO:0070206	GO:0070206	protein trimerization	1/21	17/18722	0.0189063	0.101443	0.0678839	MLKL	1
GO:0070293	GO:0070293	renal absorption	1/21	17/18722	0.0189063	0.101443	0.0678839	HBB	1
GO:0050777	GO:0050777	negative regulation of immune response	2/21	194/18722	0.0197109	0.101443	0.0678839	ISG15/USP15	2
GO:0002283	GO:0002283	neutrophil activation involved in immune response	1/21	18/18722	0.0200078	0.101443	0.0678839	STXBP3	1
GO:0034162	GO:0034162	toll-like receptor 9 signaling pathway	1/21	18/18722	0.0200078	0.101443	0.0678839	RSAD2	1
GO:0035743	GO:0035743	CD4-positive, alpha-beta T cell cytokine production	1/21	18/18722	0.0200078	0.101443	0.0678839	RSAD2	1
GO:0071360	GO:0071360	cellular response to exogenous dsRNA	1/21	18/18722	0.0200078	0.101443	0.0678839	IFIT1	1
GO:1900225	GO:1900225	regulation of NLRP3 inflammasome complex assembly	1/21	18/18722	0.0200078	0.101443	0.0678839	EIF2AK2	1
GO:0043393	GO:0043393	regulation of protein binding	2/21	196/18722	0.0200935	0.101443	0.0678839	DTX3L/IFIT1	2
GO:0010829	GO:0010829	negative regulation of glucose transmembrane transport	1/21	19/18722	0.0211081	0.101443	0.0678839	STXBP3	1
GO:0030220	GO:0030220	platelet formation	1/21	19/18722	0.0211081	0.101443	0.0678839	MPIG6B	1
GO:0036344	GO:0036344	platelet morphogenesis	1/21	19/18722	0.0211081	0.101443	0.0678839	MPIG6B	1
GO:0044546	GO:0044546	NLRP3 inflammasome complex assembly	1/21	19/18722	0.0211081	0.101443	0.0678839	EIF2AK2	1
GO:0044827	GO:0044827	modulation by host of viral genome replication	1/21	19/18722	0.0211081	0.101443	0.0678839	IFI27	1
GO:0046782	GO:0046782	regulation of viral transcription	1/21	19/18722	0.0211081	0.101443	0.0678839	IFITM3	1
GO:0051444	GO:0051444	negative regulation of ubiquitin-protein transferase activity	1/21	19/18722	0.0211081	0.101443	0.0678839	DTX3L	1
GO:0061760	GO:0061760	antifungal innate immune response	1/21	19/18722	0.0211081	0.101443	0.0678839	USP15	1
GO:0060348	GO:0060348	bone development	2/21	205/18722	0.0218538	0.101443	0.0678839	GNAS/MPIG6B	2
GO:0015669	GO:0015669	gas transport	1/21	20/18722	0.0222072	0.101443	0.0678839	HBB	1
GO:0039535	GO:0039535	regulation of RIG-I signaling pathway	1/21	20/18722	0.0222072	0.101443	0.0678839	USP15	1
GO:0043555	GO:0043555	regulation of translation in response to stress	1/21	20/18722	0.0222072	0.101443	0.0678839	EIF2AK2	1
GO:0051900	GO:0051900	regulation of mitochondrial depolarization	1/21	20/18722	0.0222072	0.101443	0.0678839	IFI6	1
GO:0060339	GO:0060339	negative regulation of type I interferon-mediated signaling pathway	1/21	20/18722	0.0222072	0.101443	0.0678839	ISG15	1
GO:0140632	GO:0140632	inflammasome complex assembly	1/21	20/18722	0.0222072	0.101443	0.0678839	EIF2AK2	1
GO:0031396	GO:0031396	regulation of protein ubiquitination	2/21	210/18722	0.0228588	0.10359	0.0693211	DTX3L/ISG15	2
GO:0044766	GO:0044766	multi-organism transport	1/21	21/18722	0.0233051	0.103963	0.0695704	IFIT1	1
GO:1902579	GO:1902579	multi-organism localization	1/21	21/18722	0.0233051	0.103963	0.0695704	IFIT1	1
GO:0035561	GO:0035561	regulation of chromatin binding	1/21	22/18722	0.0244019	0.105444	0.0705619	DTX3L	1
GO:0061042	GO:0061042	vascular wound healing	1/21	22/18722	0.0244019	0.105444	0.0705619	HPSE	1
GO:0071359	GO:0071359	cellular response to dsRNA	1/21	22/18722	0.0244019	0.105444	0.0705619	IFIT1	1
GO:0045088	GO:0045088	regulation of innate immune response	2/21	218/18722	0.0245062	0.105444	0.0705619	ISG15/USP15	2
GO:0097191	GO:0097191	extrinsic apoptotic signaling pathway	2/21	219/18722	0.0247155	0.105444	0.0705619	IFI27/IFI6	2
GO:0016578	GO:0016578	histone deubiquitination	1/21	23/18722	0.0254975	0.105444	0.0705619	USP15	1
GO:0030194	GO:0030194	positive regulation of blood coagulation	1/21	23/18722	0.0254975	0.105444	0.0705619	HPSE	1
GO:0051882	GO:0051882	mitochondrial depolarization	1/21	23/18722	0.0254975	0.105444	0.0705619	IFI6	1
GO:1900048	GO:1900048	positive regulation of hemostasis	1/21	23/18722	0.0254975	0.105444	0.0705619	HPSE	1
GO:1903306	GO:1903306	negative regulation of regulated secretory pathway	1/21	23/18722	0.0254975	0.105444	0.0705619	STXBP3	1
GO:0002726	GO:0002726	positive regulation of T cell cytokine production	1/21	24/18722	0.0265919	0.105444	0.0705619	RSAD2	1
GO:0035458	GO:0035458	cellular response to interferon-beta	1/21	24/18722	0.0265919	0.105444	0.0705619	IFITM2	1
GO:0036010	GO:0036010	protein localization to endosome	1/21	24/18722	0.0265919	0.105444	0.0705619	DTX3L	1
GO:0039531	GO:0039531	regulation of viral-induced cytoplasmic pattern recognition receptor signaling pathway	1/21	24/18722	0.0265919	0.105444	0.0705619	USP15	1
GO:0050820	GO:0050820	positive regulation of coagulation	1/21	24/18722	0.0265919	0.105444	0.0705619	HPSE	1
GO:2000353	GO:2000353	positive regulation of endothelial cell apoptotic process	1/21	24/18722	0.0265919	0.105444	0.0705619	CD40LG	1
GO:0032753	GO:0032753	positive regulation of interleukin-4 production	1/21	25/18722	0.0276852	0.109022	0.0729562	CD40LG	1
GO:0000209	GO:0000209	protein polyubiquitination	2/21	236/18722	0.028386	0.109752	0.0734446	DTX3L/IFI27	2
GO:0033522	GO:0033522	histone H2A ubiquitination	1/21	26/18722	0.0287772	0.109752	0.0734446	DTX3L	1
GO:0042634	GO:0042634	regulation of hair cycle	1/21	26/18722	0.0287772	0.109752	0.0734446	HPSE	1
GO:0071425	GO:0071425	hematopoietic stem cell proliferation	1/21	26/18722	0.0287772	0.109752	0.0734446	EIF2AK2	1
GO:0051259	GO:0051259	protein complex oligomerization	2/21	238/18722	0.0288315	0.109752	0.0734446	ISG15/MLKL	2
GO:0072593	GO:0072593	reactive oxygen species metabolic process	2/21	239/18722	0.0290554	0.109872	0.0735246	HBB/IFI6	2
GO:1903320	GO:1903320	regulation of protein modification by small protein conjugation or removal	2/21	242/18722	0.0297312	0.111469	0.0745933	DTX3L/ISG15	2
GO:0039529	GO:0039529	RIG-I signaling pathway	1/21	27/18722	0.0298682	0.111469	0.0745933	USP15	1
GO:0006516	GO:0006516	glycoprotein catabolic process	1/21	28/18722	0.0309579	0.112592	0.0753451	HPSE	1
GO:0010575	GO:0010575	positive regulation of vascular endothelial growth factor production	1/21	28/18722	0.0309579	0.112592	0.0753451	HPSE	1
GO:0032801	GO:0032801	receptor catabolic process	1/21	28/18722	0.0309579	0.112592	0.0753451	DTX3L	1
GO:0034123	GO:0034123	positive regulation of toll-like receptor signaling pathway	1/21	28/18722	0.0309579	0.112592	0.0753451	RSAD2	1
GO:0010951	GO:0010951	negative regulation of endopeptidase activity	2/21	252/18722	0.0320294	0.114366	0.0765321	IFI6/TFPI	2
GO:0010390	GO:0010390	histone monoubiquitination	1/21	29/18722	0.0320465	0.114366	0.0765321	DTX3L	1
GO:2001032	GO:2001032	regulation of double-strand break repair via nonhomologous end joining	1/21	29/18722	0.0320465	0.114366	0.0765321	DTX3L	1
GO:0044788	GO:0044788	modulation by host of viral process	1/21	30/18722	0.0331339	0.114856	0.0768598	IFI27	1
GO:0045070	GO:0045070	positive regulation of viral genome replication	1/21	30/18722	0.0331339	0.114856	0.0768598	IFIT1	1
GO:0046825	GO:0046825	regulation of protein export from nucleus	1/21	30/18722	0.0331339	0.114856	0.0768598	IFI27	1
GO:0060218	GO:0060218	hematopoietic stem cell differentiation	1/21	30/18722	0.0331339	0.114856	0.0768598	EIF2AK2	1
GO:0031348	GO:0031348	negative regulation of defense response	2/21	258/18722	0.0334414	0.114856	0.0768598	ISG15/USP15	2
GO:0051091	GO:0051091	positive regulation of DNA-binding transcription factor activity	2/21	260/18722	0.0339176	0.114856	0.0768598	CD40LG/EIF2AK2	2
GO:0002230	GO:0002230	positive regulation of defense response to virus by host	1/21	31/18722	0.0342201	0.114856	0.0768598	DTX3L	1
GO:0002828	GO:0002828	regulation of type 2 immune response	1/21	31/18722	0.0342201	0.114856	0.0768598	RSAD2	1
GO:0030201	GO:0030201	heparan sulfate proteoglycan metabolic process	1/21	31/18722	0.0342201	0.114856	0.0768598	HPSE	1
GO:0060055	GO:0060055	angiogenesis involved in wound healing	1/21	31/18722	0.0342201	0.114856	0.0768598	HPSE	1
GO:0010466	GO:0010466	negative regulation of peptidase activity	2/21	262/18722	0.0343964	0.114856	0.0768598	IFI6/TFPI	2
GO:0042744	GO:0042744	hydrogen peroxide catabolic process	1/21	32/18722	0.0353052	0.116079	0.0776787	HBB	1
GO:1901532	GO:1901532	regulation of hematopoietic progenitor cell differentiation	1/21	32/18722	0.0353052	0.116079	0.0776787	EIF2AK2	1
GO:0032633	GO:0032633	interleukin-4 production	1/21	33/18722	0.0363892	0.116079	0.0776787	CD40LG	1
GO:0032673	GO:0032673	regulation of interleukin-4 production	1/21	33/18722	0.0363892	0.116079	0.0776787	CD40LG	1
GO:0045648	GO:0045648	positive regulation of erythrocyte differentiation	1/21	33/18722	0.0363892	0.116079	0.0776787	ISG15	1
GO:0045920	GO:0045920	negative regulation of exocytosis	1/21	33/18722	0.0363892	0.116079	0.0776787	STXBP3	1
GO:1901099	GO:1901099	negative regulation of signal transduction in absence of ligand	1/21	33/18722	0.0363892	0.116079	0.0776787	IFI6	1
GO:2001240	GO:2001240	negative regulation of extrinsic apoptotic signaling pathway in absence of ligand	1/21	33/18722	0.0363892	0.116079	0.0776787	IFI6	1
GO:0048872	GO:0048872	homeostasis of number of cells	2/21	272/18722	0.0368304	0.1166	0.0780273	ISG15/MPIG6B	2
GO:0002446	GO:0002446	neutrophil mediated immunity	1/21	34/18722	0.0374719	0.1166	0.0780273	STXBP3	1
GO:0039528	GO:0039528	cytoplasmic pattern recognition receptor signaling pathway in response to virus	1/21	34/18722	0.0374719	0.1166	0.0780273	USP15	1
GO:0098751	GO:0098751	bone cell development	1/21	34/18722	0.0374719	0.1166	0.0780273	MPIG6B	1
GO:0002366	GO:0002366	leukocyte activation involved in immune response	2/21	275/18722	0.0375735	0.1166	0.0780273	CD40LG/STXBP3	2
GO:0071108	GO:0071108	protein K48-linked deubiquitination	1/21	35/18722	0.0385535	0.118416	0.0792422	USP15	1
GO:0002263	GO:0002263	cell activation involved in immune response	2/21	279/18722	0.0385733	0.118416	0.0792422	CD40LG/STXBP3	2
GO:0042092	GO:0042092	type 2 immune response	1/21	36/18722	0.039634	0.119741	0.0801289	RSAD2	1
GO:0042119	GO:0042119	neutrophil activation	1/21	36/18722	0.039634	0.119741	0.0801289	STXBP3	1
GO:0060338	GO:0060338	regulation of type I interferon-mediated signaling pathway	1/21	36/18722	0.039634	0.119741	0.0801289	ISG15	1
GO:0002369	GO:0002369	T cell cytokine production	1/21	37/18722	0.0407133	0.12108	0.0810248	RSAD2	1
GO:0002724	GO:0002724	regulation of T cell cytokine production	1/21	37/18722	0.0407133	0.12108	0.0810248	RSAD2	1
GO:0006904	GO:0006904	vesicle docking involved in exocytosis	1/21	37/18722	0.0407133	0.12108	0.0810248	STXBP3	1
GO:0017158	GO:0017158	regulation of calcium ion-dependent exocytosis	1/21	39/18722	0.0428684	0.126175	0.0844342	STXBP3	1
GO:0032728	GO:0032728	positive regulation of interferon-beta production	1/21	39/18722	0.0428684	0.126175	0.0844342	ISG15	1
GO:0030501	GO:0030501	positive regulation of bone mineralization	1/21	40/18722	0.0439442	0.126728	0.0848047	ISG15	1
GO:0045429	GO:0045429	positive regulation of nitric oxide biosynthetic process	1/21	40/18722	0.0439442	0.126728	0.0848047	HBB	1
GO:0070266	GO:0070266	necroptotic process	1/21	40/18722	0.0439442	0.126728	0.0848047	MLKL	1
GO:2000781	GO:2000781	positive regulation of double-strand break repair	1/21	40/18722	0.0439442	0.126728	0.0848047	DTX3L	1
GO:0032735	GO:0032735	positive regulation of interleukin-12 production	1/21	41/18722	0.0450189	0.12789	0.0855819	CD40LG	1
GO:0050691	GO:0050691	regulation of defense response to virus by host	1/21	41/18722	0.0450189	0.12789	0.0855819	DTX3L	1
GO:1904407	GO:1904407	positive regulation of nitric oxide metabolic process	1/21	41/18722	0.0450189	0.12789	0.0855819	HBB	1
GO:0007212	GO:0007212	dopamine receptor signaling pathway	1/21	42/18722	0.0460924	0.1291	0.0863921	GNAS	1
GO:1904037	GO:1904037	positive regulation of epithelial cell apoptotic process	1/21	42/18722	0.0460924	0.1291	0.0863921	CD40LG	1
GO:0002440	GO:0002440	production of molecular mediator of immune response	2/21	308/18722	0.0461234	0.1291	0.0863921	CD40LG/RSAD2	2
GO:0036230	GO:0036230	granulocyte activation	1/21	43/18722	0.0471648	0.130734	0.0874851	STXBP3	1
GO:2001239	GO:2001239	regulation of extrinsic apoptotic signaling pathway in absence of ligand	1/21	43/18722	0.0471648	0.130734	0.0874851	IFI6	1
GO:0031295	GO:0031295	T cell costimulation	1/21	44/18722	0.0482361	0.133057	0.0890399	CD40LG	1
GO:0003254	GO:0003254	regulation of membrane depolarization	1/21	45/18722	0.0493061	0.135355	0.0905776	IFI6	1
GO:0031294	GO:0031294	lymphocyte costimulation	1/21	46/18722	0.0503751	0.136972	0.0916599	CD40LG	1
GO:0034198	GO:0034198	cellular response to amino acid starvation	1/21	46/18722	0.0503751	0.136972	0.0916599	EIF2AK2	1
GO:0016574	GO:0016574	histone ubiquitination	1/21	47/18722	0.0514429	0.137181	0.0917996	DTX3L	1
GO:0045646	GO:0045646	regulation of erythrocyte differentiation	1/21	47/18722	0.0514429	0.137181	0.0917996	ISG15	1
GO:0097300	GO:0097300	programmed necrotic cell death	1/21	47/18722	0.0514429	0.137181	0.0917996	MLKL	1
GO:0002204	GO:0002204	somatic recombination of immunoglobulin genes involved in immune response	1/21	49/18722	0.053575	0.137181	0.0917996	CD40LG	1
GO:0002208	GO:0002208	somatic diversification of immunoglobulins involved in immune response	1/21	49/18722	0.053575	0.137181	0.0917996	CD40LG	1
GO:0030195	GO:0030195	negative regulation of blood coagulation	1/21	49/18722	0.053575	0.137181	0.0917996	TFPI	1
GO:0043330	GO:0043330	response to exogenous dsRNA	1/21	49/18722	0.053575	0.137181	0.0917996	IFIT1	1
GO:0045190	GO:0045190	isotype switching	1/21	49/18722	0.053575	0.137181	0.0917996	CD40LG	1
GO:0045778	GO:0045778	positive regulation of ossification	1/21	49/18722	0.053575	0.137181	0.0917996	ISG15	1
GO:0050832	GO:0050832	defense response to fungus	1/21	49/18722	0.053575	0.137181	0.0917996	USP15	1
GO:0070169	GO:0070169	positive regulation of biomineral tissue development	1/21	49/18722	0.053575	0.137181	0.0917996	ISG15	1
GO:0072091	GO:0072091	regulation of stem cell proliferation	1/21	49/18722	0.053575	0.137181	0.0917996	EIF2AK2	1
GO:1990928	GO:1990928	response to amino acid starvation	1/21	49/18722	0.053575	0.137181	0.0917996	EIF2AK2	1
GO:0019083	GO:0019083	viral transcription	1/21	50/18722	0.0546394	0.137717	0.0921584	IFITM3	1
GO:0110151	GO:0110151	positive regulation of biomineralization	1/21	50/18722	0.0546394	0.137717	0.0921584	ISG15	1
GO:1900047	GO:1900047	negative regulation of hemostasis	1/21	50/18722	0.0546394	0.137717	0.0921584	TFPI	1
GO:0002697	GO:0002697	regulation of immune effector process	2/21	339/18722	0.0547492	0.137717	0.0921584	CD40LG/RSAD2	2
GO:0031279	GO:0031279	regulation of cyclase activity	1/21	53/18722	0.0578257	0.143219	0.0958399	GNAS	1
GO:0050819	GO:0050819	negative regulation of coagulation	1/21	53/18722	0.0578257	0.143219	0.0958399	TFPI	1
GO:0051438	GO:0051438	regulation of ubiquitin-protein transferase activity	1/21	53/18722	0.0578257	0.143219	0.0958399	DTX3L	1
GO:0002449	GO:0002449	lymphocyte mediated immunity	2/21	350/18722	0.0579396	0.143219	0.0958399	CD40LG/RSAD2	2
GO:0045861	GO:0045861	negative regulation of proteolysis	2/21	351/18722	0.0582328	0.143323	0.0959098	IFI6/TFPI	2
GO:0002460	GO:0002460	adaptive immune response based on somatic recombination of immune receptors built from immunoglobulin superfamily domains	2/21	356/18722	0.0597072	0.144251	0.0965305	CD40LG/RSAD2	2
GO:0008333	GO:0008333	endosome to lysosome transport	1/21	55/18722	0.0599442	0.144251	0.0965305	DTX3L	1
GO:0043331	GO:0043331	response to dsRNA	1/21	55/18722	0.0599442	0.144251	0.0965305	IFIT1	1
GO:0009306	GO:0009306	protein secretion	2/21	359/18722	0.0605981	0.144251	0.0965305	RSAD2/STXBP3	2
GO:0035592	GO:0035592	establishment of protein localization to extracellular region	2/21	360/18722	0.0608962	0.144251	0.0965305	RSAD2/STXBP3	2
GO:0002711	GO:0002711	positive regulation of T cell mediated immunity	1/21	56/18722	0.0610017	0.144251	0.0965305	RSAD2	1
GO:0032608	GO:0032608	interferon-beta production	1/21	56/18722	0.0610017	0.144251	0.0965305	ISG15	1
GO:0032648	GO:0032648	regulation of interferon-beta production	1/21	56/18722	0.0610017	0.144251	0.0965305	ISG15	1
GO:0051098	GO:0051098	regulation of binding	2/21	363/18722	0.0617934	0.144251	0.0965305	DTX3L/IFIT1	2
GO:0006611	GO:0006611	protein export from nucleus	1/21	57/18722	0.0620581	0.144251	0.0965305	IFI27	1
GO:0016447	GO:0016447	somatic recombination of immunoglobulin gene segments	1/21	57/18722	0.0620581	0.144251	0.0965305	CD40LG	1
GO:0030219	GO:0030219	megakaryocyte differentiation	1/21	57/18722	0.0620581	0.144251	0.0965305	MPIG6B	1
GO:0010574	GO:0010574	regulation of vascular endothelial growth factor production	1/21	58/18722	0.0631134	0.144251	0.0965305	HPSE	1
GO:0032481	GO:0032481	positive regulation of type I interferon production	1/21	58/18722	0.0631134	0.144251	0.0965305	ISG15	1
GO:0042743	GO:0042743	hydrogen peroxide metabolic process	1/21	58/18722	0.0631134	0.144251	0.0965305	HBB	1
GO:2000736	GO:2000736	regulation of stem cell differentiation	1/21	58/18722	0.0631134	0.144251	0.0965305	EIF2AK2	1
GO:0071692	GO:0071692	protein localization to extracellular region	2/21	368/18722	0.063299	0.144251	0.0965305	RSAD2/STXBP3	2
GO:0001836	GO:0001836	release of cytochrome c from mitochondria	1/21	59/18722	0.0641675	0.144251	0.0965305	IFI6	1
GO:0046324	GO:0046324	regulation of glucose import	1/21	59/18722	0.0641675	0.144251	0.0965305	STXBP3	1
GO:0048278	GO:0048278	vesicle docking	1/21	59/18722	0.0641675	0.144251	0.0965305	STXBP3	1
GO:0090303	GO:0090303	positive regulation of wound healing	1/21	59/18722	0.0641675	0.144251	0.0965305	HPSE	1
GO:2000351	GO:2000351	regulation of endothelial cell apoptotic process	1/21	59/18722	0.0641675	0.144251	0.0965305	CD40LG	1
GO:0030098	GO:0030098	lymphocyte differentiation	2/21	374/18722	0.0651226	0.144345	0.0965935	CD40LG/RSAD2	2
GO:0002753	GO:0002753	cytoplasmic pattern recognition receptor signaling pathway	1/21	60/18722	0.0652206	0.144345	0.0965935	USP15	1
GO:0009620	GO:0009620	response to fungus	1/21	60/18722	0.0652206	0.144345	0.0965935	USP15	1
GO:0051851	GO:0051851	modulation by host of symbiont process	1/21	60/18722	0.0652206	0.144345	0.0965935	IFI27	1
GO:0051346	GO:0051346	negative regulation of hydrolase activity	2/21	379/18722	0.066656	0.145062	0.0970738	IFI6/TFPI	2
GO:0030099	GO:0030099	myeloid cell differentiation	2/21	381/18722	0.0672729	0.145062	0.0970738	ISG15/MPIG6B	2
GO:0010573	GO:0010573	vascular endothelial growth factor production	1/21	62/18722	0.0673232	0.145062	0.0970738	HPSE	1
GO:0032615	GO:0032615	interleukin-12 production	1/21	62/18722	0.0673232	0.145062	0.0970738	CD40LG	1
GO:0032655	GO:0032655	regulation of interleukin-12 production	1/21	62/18722	0.0673232	0.145062	0.0970738	CD40LG	1
GO:0045428	GO:0045428	regulation of nitric oxide biosynthetic process	1/21	62/18722	0.0673232	0.145062	0.0970738	HBB	1
GO:0070265	GO:0070265	necrotic cell death	1/21	62/18722	0.0673232	0.145062	0.0970738	MLKL	1
GO:0017156	GO:0017156	calcium-ion regulated exocytosis	1/21	64/18722	0.0694214	0.147391	0.0986318	STXBP3	1
GO:0080164	GO:0080164	regulation of nitric oxide metabolic process	1/21	64/18722	0.0694214	0.147391	0.0986318	HBB	1
GO:0002720	GO:0002720	positive regulation of cytokine production involved in immune response	1/21	65/18722	0.0704687	0.147391	0.0986318	RSAD2	1
GO:0038034	GO:0038034	signal transduction in absence of ligand	1/21	65/18722	0.0704687	0.147391	0.0986318	IFI6	1
GO:0048524	GO:0048524	positive regulation of viral process	1/21	65/18722	0.0704687	0.147391	0.0986318	IFIT1	1
GO:0060389	GO:0060389	pathway-restricted SMAD protein phosphorylation	1/21	65/18722	0.0704687	0.147391	0.0986318	USP15	1
GO:0072577	GO:0072577	endothelial cell apoptotic process	1/21	65/18722	0.0704687	0.147391	0.0986318	CD40LG	1
GO:0097192	GO:0097192	extrinsic apoptotic signaling pathway in absence of ligand	1/21	65/18722	0.0704687	0.147391	0.0986318	IFI6	1
GO:0002562	GO:0002562	somatic diversification of immune receptors via germline recombination within a single locus	1/21	66/18722	0.071515	0.147953	0.0990082	CD40LG	1
GO:0006303	GO:0006303	double-strand break repair via nonhomologous end joining	1/21	66/18722	0.071515	0.147953	0.0990082	DTX3L	1
GO:0016444	GO:0016444	somatic cell DNA recombination	1/21	66/18722	0.071515	0.147953	0.0990082	CD40LG	1
GO:0006513	GO:0006513	protein monoubiquitination	1/21	67/18722	0.0725601	0.149035	0.0997324	DTX3L	1
GO:0016445	GO:0016445	somatic diversification of immunoglobulins	1/21	67/18722	0.0725601	0.149035	0.0997324	CD40LG	1
GO:1901224	GO:1901224	positive regulation of NIK/NF-kappaB signaling	1/21	69/18722	0.0746471	0.152772	0.102233	EIF2AK2	1
GO:0002381	GO:0002381	immunoglobulin production involved in immunoglobulin-mediated immune response	1/21	70/18722	0.0756889	0.154351	0.10329	CD40LG	1
GO:0032722	GO:0032722	positive regulation of chemokine production	1/21	71/18722	0.0767295	0.154636	0.10348	EIF2AK2	1
GO:0061515	GO:0061515	myeloid cell development	1/21	71/18722	0.0767295	0.154636	0.10348	MPIG6B	1
GO:0032729	GO:0032729	positive regulation of interferon-gamma production	1/21	72/18722	0.0777691	0.154636	0.10348	ISG15	1
GO:0050709	GO:0050709	negative regulation of protein secretion	1/21	72/18722	0.0777691	0.154636	0.10348	RSAD2	1
GO:1903036	GO:1903036	positive regulation of response to wounding	1/21	72/18722	0.0777691	0.154636	0.10348	HPSE	1
GO:0002637	GO:0002637	regulation of immunoglobulin production	1/21	73/18722	0.0788075	0.154636	0.10348	CD40LG	1
GO:0042058	GO:0042058	regulation of epidermal growth factor receptor signaling pathway	1/21	73/18722	0.0788075	0.154636	0.10348	IFI6	1
GO:0043299	GO:0043299	leukocyte degranulation	1/21	73/18722	0.0788075	0.154636	0.10348	STXBP3	1
GO:0045739	GO:0045739	positive regulation of DNA repair	1/21	73/18722	0.0788075	0.154636	0.10348	DTX3L	1
GO:0051865	GO:0051865	protein autoubiquitination	1/21	73/18722	0.0788075	0.154636	0.10348	DTX3L	1
GO:0072089	GO:0072089	stem cell proliferation	1/21	73/18722	0.0788075	0.154636	0.10348	EIF2AK2	1
GO:0030968	GO:0030968	endoplasmic reticulum unfolded protein response	1/21	74/18722	0.0798448	0.155073	0.103773	EIF2AK2	1
GO:0046323	GO:0046323	glucose import	1/21	74/18722	0.0798448	0.155073	0.103773	STXBP3	1
GO:0051881	GO:0051881	regulation of mitochondrial membrane potential	1/21	74/18722	0.0798448	0.155073	0.103773	IFI6	1
GO:0034121	GO:0034121	regulation of toll-like receptor signaling pathway	1/21	75/18722	0.080881	0.156553	0.104763	RSAD2	1
GO:1903131	GO:1903131	mononuclear cell differentiation	2/21	426/18722	0.0816516	0.15656	0.104768	CD40LG/RSAD2	2
GO:0006809	GO:0006809	nitric oxide biosynthetic process	1/21	76/18722	0.0819161	0.15656	0.104768	HBB	1
GO:0140029	GO:0140029	exocytic process	1/21	76/18722	0.0819161	0.15656	0.104768	STXBP3	1
GO:0043254	GO:0043254	regulation of protein-containing complex assembly	2/21	427/18722	0.0819815	0.15656	0.104768	EIF2AK2/ISG15	2
GO:0002200	GO:0002200	somatic diversification of immune receptors	1/21	77/18722	0.0829501	0.156592	0.104789	CD40LG	1
GO:0010827	GO:0010827	regulation of glucose transmembrane transport	1/21	77/18722	0.0829501	0.156592	0.104789	STXBP3	1
GO:0140056	GO:0140056	organelle localization by membrane tethering	1/21	77/18722	0.0829501	0.156592	0.104789	STXBP3	1
GO:0052548	GO:0052548	regulation of endopeptidase activity	2/21	432/18722	0.0836374	0.156592	0.104789	IFI6/TFPI	2
GO:0030500	GO:0030500	regulation of bone mineralization	1/21	78/18722	0.083983	0.156592	0.104789	ISG15	1
GO:0043154	GO:0043154	negative regulation of cysteine-type endopeptidase activity involved in apoptotic process	1/21	78/18722	0.083983	0.156592	0.104789	IFI6	1
GO:0061045	GO:0061045	negative regulation of wound healing	1/21	78/18722	0.083983	0.156592	0.104789	TFPI	1
GO:0002683	GO:0002683	negative regulation of immune system process	2/21	434/18722	0.0843028	0.156592	0.104789	ISG15/USP15	2
GO:0006029	GO:0006029	proteoglycan metabolic process	1/21	79/18722	0.0850148	0.156592	0.104789	HPSE	1
GO:0006446	GO:0006446	regulation of translational initiation	1/21	79/18722	0.0850148	0.156592	0.104789	EIF2AK2	1
GO:1901184	GO:1901184	regulation of ERBB signaling pathway	1/21	79/18722	0.0850148	0.156592	0.104789	IFI6	1
GO:0051090	GO:0051090	regulation of DNA-binding transcription factor activity	2/21	440/18722	0.086309	0.157841	0.105625	CD40LG/EIF2AK2	2
GO:0001942	GO:0001942	hair follicle development	1/21	81/18722	0.087075	0.157841	0.105625	HPSE	1
GO:0001960	GO:0001960	negative regulation of cytokine-mediated signaling pathway	1/21	81/18722	0.087075	0.157841	0.105625	ISG15	1
GO:0046209	GO:0046209	nitric oxide metabolic process	1/21	81/18722	0.087075	0.157841	0.105625	HBB	1
GO:0051817	GO:0051817	modulation of process of other organism involved in symbiotic interaction	1/21	81/18722	0.087075	0.157841	0.105625	IFI27	1
GO:0002312	GO:0002312	B cell activation involved in immune response	1/21	82/18722	0.0881035	0.158697	0.106198	CD40LG	1
GO:2001057	GO:2001057	reactive nitrogen species metabolic process	1/21	82/18722	0.0881035	0.158697	0.106198	HBB	1
GO:0043367	GO:0043367	CD4-positive, alpha-beta T cell differentiation	1/21	83/18722	0.0891308	0.159541	0.106763	RSAD2	1
GO:0051899	GO:0051899	membrane depolarization	1/21	83/18722	0.0891308	0.159541	0.106763	IFI6	1
GO:0022404	GO:0022404	molting cycle process	1/21	84/18722	0.0901571	0.1602	0.107204	HPSE	1
GO:0022405	GO:0022405	hair cycle process	1/21	84/18722	0.0901571	0.1602	0.107204	HPSE	1
GO:0002709	GO:0002709	regulation of T cell mediated immunity	1/21	85/18722	0.0911822	0.1602	0.107204	RSAD2	1
GO:0032092	GO:0032092	positive regulation of protein binding	1/21	85/18722	0.0911822	0.1602	0.107204	DTX3L	1
GO:0098773	GO:0098773	skin epidermis development	1/21	85/18722	0.0911822	0.1602	0.107204	HPSE	1
GO:2000779	GO:2000779	regulation of double-strand break repair	1/21	85/18722	0.0911822	0.1602	0.107204	DTX3L	1
GO:0022406	GO:0022406	membrane docking	1/21	86/18722	0.0922063	0.160518	0.107416	STXBP3	1
GO:0060761	GO:0060761	negative regulation of response to cytokine stimulus	1/21	86/18722	0.0922063	0.160518	0.107416	ISG15	1
GO:2000117	GO:2000117	negative regulation of cysteine-type endopeptidase activity	1/21	86/18722	0.0922063	0.160518	0.107416	IFI6	1
GO:1900182	GO:1900182	positive regulation of protein localization to nucleus	1/21	87/18722	0.0932292	0.161691	0.108201	DTX3L	1
GO:0052547	GO:0052547	regulation of peptidase activity	2/21	461/18722	0.0934465	0.161691	0.108201	IFI6/TFPI	2
GO:0016570	GO:0016570	histone modification	2/21	463/18722	0.0941354	0.162391	0.10867	DTX3L/USP15	2
GO:0002764	GO:0002764	immune response-regulating signaling pathway	2/21	468/18722	0.0958643	0.164875	0.110332	RSAD2/USP15	2
GO:0051051	GO:0051051	negative regulation of transport	2/21	470/18722	0.0965586	0.16557	0.110797	RSAD2/STXBP3	2
GO:0002275	GO:0002275	myeloid cell activation involved in immune response	1/21	91/18722	0.09731	0.166359	0.111325	STXBP3	1
GO:1903351	GO:1903351	cellular response to dopamine	1/21	92/18722	0.0983275	0.167597	0.112154	GNAS	1
GO:1903350	GO:1903350	response to dopamine	1/21	93/18722	0.0993439	0.16805	0.112457	GNAS	1
GO:0000079	GO:0000079	regulation of cyclin-dependent protein serine/threonine kinase activity	1/21	94/18722	0.100359	0.16805	0.112457	HERC5	1
GO:0019080	GO:0019080	viral gene expression	1/21	94/18722	0.100359	0.16805	0.112457	IFITM3	1
GO:0032091	GO:0032091	negative regulation of protein binding	1/21	94/18722	0.100359	0.16805	0.112457	IFIT1	1
GO:0051702	GO:0051702	biological process involved in interaction with symbiont	1/21	94/18722	0.100359	0.16805	0.112457	IFI27	1
GO:1903035	GO:1903035	negative regulation of response to wounding	1/21	94/18722	0.100359	0.16805	0.112457	TFPI	1
GO:0032479	GO:0032479	regulation of type I interferon production	1/21	95/18722	0.101373	0.168612	0.112833	ISG15	1
GO:0032606	GO:0032606	type I interferon production	1/21	95/18722	0.101373	0.168612	0.112833	ISG15	1
GO:0002718	GO:0002718	regulation of cytokine production involved in immune response	1/21	96/18722	0.102386	0.168612	0.112833	RSAD2	1
GO:0034620	GO:0034620	cellular response to unfolded protein	1/21	96/18722	0.102386	0.168612	0.112833	EIF2AK2	1
GO:1904035	GO:1904035	regulation of epithelial cell apoptotic process	1/21	96/18722	0.102386	0.168612	0.112833	CD40LG	1
GO:0042110	GO:0042110	T cell activation	2/21	487/18722	0.10252	0.168612	0.112833	CD40LG/RSAD2	2
GO:0070167	GO:0070167	regulation of biomineral tissue development	1/21	97/18722	0.103398	0.168612	0.112833	ISG15	1
GO:0120162	GO:0120162	positive regulation of cold-induced thermogenesis	1/21	97/18722	0.103398	0.168612	0.112833	GNAS	1
GO:2001237	GO:2001237	negative regulation of extrinsic apoptotic signaling pathway	1/21	97/18722	0.103398	0.168612	0.112833	IFI6	1
GO:0002367	GO:0002367	cytokine production involved in immune response	1/21	98/18722	0.104409	0.168612	0.112833	RSAD2	1
GO:0032642	GO:0032642	regulation of chemokine production	1/21	98/18722	0.104409	0.168612	0.112833	EIF2AK2	1
GO:1904029	GO:1904029	regulation of cyclin-dependent protein kinase activity	1/21	98/18722	0.104409	0.168612	0.112833	HERC5	1
GO:0002444	GO:0002444	myeloid leukocyte mediated immunity	1/21	99/18722	0.105419	0.168612	0.112833	STXBP3	1
GO:0032602	GO:0032602	chemokine production	1/21	99/18722	0.105419	0.168612	0.112833	EIF2AK2	1
GO:0042100	GO:0042100	B cell proliferation	1/21	99/18722	0.105419	0.168612	0.112833	CD40LG	1
GO:0110149	GO:0110149	regulation of biomineralization	1/21	99/18722	0.105419	0.168612	0.112833	ISG15	1
GO:0042102	GO:0042102	positive regulation of T cell proliferation	1/21	101/18722	0.107436	0.17088	0.11435	CD40LG	1
GO:0098869	GO:0098869	cellular oxidant detoxification	1/21	101/18722	0.107436	0.17088	0.11435	HBB	1
GO:0035710	GO:0035710	CD4-positive, alpha-beta T cell activation	1/21	102/18722	0.108442	0.172002	0.115101	RSAD2	1
GO:0045639	GO:0045639	positive regulation of myeloid cell differentiation	1/21	103/18722	0.109448	0.173116	0.115847	ISG15	1
GO:2001022	GO:2001022	positive regulation of response to DNA damage stimulus	1/21	105/18722	0.111456	0.175095	0.117171	DTX3L	1
GO:0035821	GO:0035821	modulation of process of other organism	1/21	106/18722	0.112458	0.175095	0.117171	IFI27	1
GO:0046822	GO:0046822	regulation of nucleocytoplasmic transport	1/21	106/18722	0.112458	0.175095	0.117171	IFI27	1
GO:0002824	GO:0002824	positive regulation of adaptive immune response based on somatic recombination of immune receptors built from immunoglobulin superfamily domains	1/21	107/18722	0.113459	0.175095	0.117171	RSAD2	1
GO:0008637	GO:0008637	apoptotic mitochondrial changes	1/21	107/18722	0.113459	0.175095	0.117171	IFI6	1
GO:0042303	GO:0042303	molting cycle	1/21	107/18722	0.113459	0.175095	0.117171	HPSE	1
GO:0042633	GO:0042633	hair cycle	1/21	107/18722	0.113459	0.175095	0.117171	HPSE	1
GO:0071868	GO:0071868	cellular response to monoamine stimulus	1/21	107/18722	0.113459	0.175095	0.117171	GNAS	1
GO:0071870	GO:0071870	cellular response to catecholamine stimulus	1/21	107/18722	0.113459	0.175095	0.117171	GNAS	1
GO:0007173	GO:0007173	epidermal growth factor receptor signaling pathway	1/21	108/18722	0.114459	0.176162	0.117885	IFI6	1
GO:0002456	GO:0002456	T cell mediated immunity	1/21	109/18722	0.115458	0.177222	0.118595	RSAD2	1
GO:0003014	GO:0003014	renal system process	1/21	110/18722	0.116456	0.177518	0.118793	HBB	1
GO:1904659	GO:1904659	glucose transmembrane transport	1/21	110/18722	0.116456	0.177518	0.118793	STXBP3	1
GO:0071867	GO:0071867	response to monoamine	1/21	111/18722	0.117453	0.177518	0.118793	GNAS	1
GO:0071869	GO:0071869	response to catecholamine	1/21	111/18722	0.117453	0.177518	0.118793	GNAS	1
GO:0002821	GO:0002821	positive regulation of adaptive immune response	1/21	112/18722	0.118449	0.177518	0.118793	RSAD2	1
GO:0032609	GO:0032609	interferon-gamma production	1/21	112/18722	0.118449	0.177518	0.118793	ISG15	1
GO:0032649	GO:0032649	regulation of interferon-gamma production	1/21	112/18722	0.118449	0.177518	0.118793	ISG15	1
GO:0046632	GO:0046632	alpha-beta T cell differentiation	1/21	112/18722	0.118449	0.177518	0.118793	RSAD2	1
GO:1901222	GO:1901222	regulation of NIK/NF-kappaB signaling	1/21	112/18722	0.118449	0.177518	0.118793	EIF2AK2	1
GO:0002708	GO:0002708	positive regulation of lymphocyte mediated immunity	1/21	113/18722	0.119444	0.178074	0.119165	RSAD2	1
GO:0071347	GO:0071347	cellular response to interleukin-1	1/21	113/18722	0.119444	0.178074	0.119165	TFPI	1
GO:0002244	GO:0002244	hematopoietic progenitor cell differentiation	1/21	114/18722	0.120437	0.17816	0.119222	EIF2AK2	1
GO:0007041	GO:0007041	lysosomal transport	1/21	114/18722	0.120437	0.17816	0.119222	DTX3L	1
GO:0008645	GO:0008645	hexose transmembrane transport	1/21	114/18722	0.120437	0.17816	0.119222	STXBP3	1
GO:0030278	GO:0030278	regulation of ossification	1/21	115/18722	0.12143	0.179164	0.119894	ISG15	1
GO:0015749	GO:0015749	monosaccharide transmembrane transport	1/21	116/18722	0.122422	0.179238	0.119943	STXBP3	1
GO:0035967	GO:0035967	cellular response to topologically incorrect protein	1/21	116/18722	0.122422	0.179238	0.119943	EIF2AK2	1
GO:1990748	GO:1990748	cellular detoxification	1/21	116/18722	0.122422	0.179238	0.119943	HBB	1
GO:0002702	GO:0002702	positive regulation of production of molecular mediator of immune response	1/21	117/18722	0.123412	0.180226	0.120605	RSAD2	1
GO:0006413	GO:0006413	translational initiation	1/21	118/18722	0.124402	0.180288	0.120646	EIF2AK2	1
GO:0034219	GO:0034219	carbohydrate transmembrane transport	1/21	118/18722	0.124402	0.180288	0.120646	STXBP3	1
GO:0071346	GO:0071346	cellular response to interferon-gamma	1/21	118/18722	0.124402	0.180288	0.120646	STXBP3	1
GO:0030282	GO:0030282	bone mineralization	1/21	119/18722	0.12539	0.18126	0.121297	ISG15	1
GO:0051897	GO:0051897	positive regulation of protein kinase B signaling	1/21	120/18722	0.126377	0.182226	0.121943	HPSE	1
GO:0002224	GO:0002224	toll-like receptor signaling pathway	1/21	121/18722	0.127363	0.182267	0.121971	RSAD2	1
GO:0038127	GO:0038127	ERBB signaling pathway	1/21	121/18722	0.127363	0.182267	0.121971	IFI6	1
GO:1904019	GO:1904019	epithelial cell apoptotic process	1/21	121/18722	0.127363	0.182267	0.121971	CD40LG	1
GO:0097237	GO:0097237	cellular response to toxic substance	1/21	124/18722	0.130316	0.186026	0.124486	HBB	1
GO:0070585	GO:0070585	protein localization to mitochondrion	1/21	125/18722	0.131298	0.18696	0.125111	ISG15	1
GO:0032874	GO:0032874	positive regulation of stress-activated MAPK cascade	1/21	126/18722	0.132279	0.187889	0.125732	EIF2AK2	1
GO:0051224	GO:0051224	negative regulation of protein transport	1/21	127/18722	0.133259	0.188811	0.12635	RSAD2	1
GO:0070304	GO:0070304	positive regulation of stress-activated protein kinase signaling cascade	1/21	128/18722	0.134238	0.189727	0.126963	EIF2AK2	1
GO:0006282	GO:0006282	regulation of DNA repair	1/21	130/18722	0.136192	0.192014	0.128493	DTX3L	1
GO:1904950	GO:1904950	negative regulation of establishment of protein localization	1/21	131/18722	0.137168	0.192913	0.129095	RSAD2	1
GO:0002705	GO:0002705	positive regulation of leukocyte mediated immunity	1/21	134/18722	0.140089	0.196537	0.13152	RSAD2	1
GO:1900180	GO:1900180	regulation of protein localization to nucleus	1/21	136/18722	0.14203	0.198287	0.132691	DTX3L	1
GO:1903305	GO:1903305	regulation of regulated secretory pathway	1/21	136/18722	0.14203	0.198287	0.132691	STXBP3	1
GO:0006986	GO:0006986	response to unfolded protein	1/21	137/18722	0.143	0.198669	0.132946	EIF2AK2	1
GO:0050671	GO:0050671	positive regulation of lymphocyte proliferation	1/21	137/18722	0.143	0.198669	0.132946	CD40LG	1
GO:0032946	GO:0032946	positive regulation of mononuclear cell proliferation	1/21	138/18722	0.143968	0.199529	0.133522	CD40LG	1
GO:0016579	GO:0016579	protein deubiquitination	1/21	139/18722	0.144936	0.200383	0.134094	USP15	1
GO:0030183	GO:0030183	B cell differentiation	1/21	141/18722	0.146867	0.202075	0.135226	CD40LG	1
GO:0032355	GO:0032355	response to estradiol	1/21	141/18722	0.146867	0.202075	0.135226	TFPI	1
GO:0034763	GO:0034763	negative regulation of transmembrane transport	1/21	143/18722	0.148794	0.203257	0.136017	STXBP3	1
GO:0038061	GO:0038061	NIK/NF-kappaB signaling	1/21	143/18722	0.148794	0.203257	0.136017	EIF2AK2	1
GO:0070555	GO:0070555	response to interleukin-1	1/21	143/18722	0.148794	0.203257	0.136017	TFPI	1
GO:0106106	GO:0106106	cold-induced thermogenesis	1/21	144/18722	0.149757	0.203598	0.136245	GNAS	1
GO:0120161	GO:0120161	regulation of cold-induced thermogenesis	1/21	144/18722	0.149757	0.203598	0.136245	GNAS	1
GO:0007269	GO:0007269	neurotransmitter secretion	1/21	145/18722	0.150718	0.203933	0.136469	STXBP3	1
GO:0099643	GO:0099643	signal release from synapse	1/21	145/18722	0.150718	0.203933	0.136469	STXBP3	1
GO:0007189	GO:0007189	adenylate cyclase-activating G protein-coupled receptor signaling pathway	1/21	146/18722	0.151678	0.204264	0.136691	GNAS	1
GO:0042542	GO:0042542	response to hydrogen peroxide	1/21	146/18722	0.151678	0.204264	0.136691	HBB	1
GO:0001959	GO:0001959	regulation of cytokine-mediated signaling pathway	1/21	150/18722	0.155508	0.208439	0.139484	ISG15	1
GO:0070665	GO:0070665	positive regulation of leukocyte proliferation	1/21	150/18722	0.155508	0.208439	0.139484	CD40LG	1
GO:2001236	GO:2001236	regulation of extrinsic apoptotic signaling pathway	1/21	151/18722	0.156463	0.209034	0.139883	IFI6	1
GO:0008643	GO:0008643	carbohydrate transport	1/21	152/18722	0.157416	0.209034	0.139883	STXBP3	1
GO:0030509	GO:0030509	BMP signaling pathway	1/21	152/18722	0.157416	0.209034	0.139883	USP15	1
GO:0098754	GO:0098754	detoxification	1/21	152/18722	0.157416	0.209034	0.139883	HBB	1
GO:0051168	GO:0051168	nuclear export	1/21	154/18722	0.159321	0.211073	0.141247	IFI27	1
GO:0009267	GO:0009267	cellular response to starvation	1/21	156/18722	0.161222	0.212384	0.142124	EIF2AK2	1
GO:0046631	GO:0046631	alpha-beta T cell activation	1/21	156/18722	0.161222	0.212384	0.142124	RSAD2	1
GO:0007034	GO:0007034	vacuolar transport	1/21	157/18722	0.16217	0.212384	0.142124	DTX3L	1
GO:0070646	GO:0070646	protein modification by small protein removal	1/21	157/18722	0.16217	0.212384	0.142124	USP15	1
GO:1990845	GO:1990845	adaptive thermogenesis	1/21	157/18722	0.16217	0.212384	0.142124	GNAS	1
GO:0035966	GO:0035966	response to topologically incorrect protein	1/21	159/18722	0.164065	0.214373	0.143455	EIF2AK2	1
GO:0051100	GO:0051100	negative regulation of binding	1/21	162/18722	0.166899	0.217082	0.145269	IFIT1	1
GO:0060759	GO:0060759	regulation of response to cytokine stimulus	1/21	162/18722	0.166899	0.217082	0.145269	ISG15	1
GO:0071772	GO:0071772	response to BMP	1/21	165/18722	0.169724	0.219755	0.147057	USP15	1
GO:0071773	GO:0071773	cellular response to BMP stimulus	1/21	165/18722	0.169724	0.219755	0.147057	USP15	1
GO:0043112	GO:0043112	receptor metabolic process	1/21	166/18722	0.170663	0.220472	0.147537	DTX3L	1
GO:0002706	GO:0002706	regulation of lymphocyte mediated immunity	1/21	168/18722	0.172539	0.221393	0.148153	RSAD2	1
GO:0002822	GO:0002822	regulation of adaptive immune response based on somatic recombination of immune receptors built from immunoglobulin superfamily domains	1/21	168/18722	0.172539	0.221393	0.148153	RSAD2	1
GO:0002833	GO:0002833	positive regulation of response to biotic stimulus	1/21	168/18722	0.172539	0.221393	0.148153	USP15	1
GO:0031214	GO:0031214	biomineral tissue development	1/21	169/18722	0.173476	0.222096	0.148623	ISG15	1
GO:0042129	GO:0042129	regulation of T cell proliferation	1/21	171/18722	0.175346	0.223183	0.149351	CD40LG	1
GO:0110148	GO:0110148	biomineralization	1/21	171/18722	0.175346	0.223183	0.149351	ISG15	1
GO:0001678	GO:0001678	cellular glucose homeostasis	1/21	172/18722	0.176279	0.223183	0.149351	STXBP3	1
GO:0007219	GO:0007219	Notch signaling pathway	1/21	172/18722	0.176279	0.223183	0.149351	DTX3L	1
GO:1901136	GO:1901136	carbohydrate derivative catabolic process	1/21	172/18722	0.176279	0.223183	0.149351	HPSE	1
GO:0051099	GO:0051099	positive regulation of binding	1/21	173/18722	0.177212	0.223867	0.149809	DTX3L	1
GO:0001659	GO:0001659	temperature homeostasis	1/21	174/18722	0.178143	0.224547	0.150264	GNAS	1
GO:0051260	GO:0051260	protein homooligomerization	1/21	182/18722	0.185559	0.23338	0.156175	MLKL	1
GO:0002819	GO:0002819	regulation of adaptive immune response	1/21	183/18722	0.186482	0.234025	0.156606	RSAD2	1
GO:0051896	GO:0051896	regulation of protein kinase B signaling	1/21	185/18722	0.188324	0.235818	0.157806	HPSE	1
GO:0008217	GO:0008217	regulation of blood pressure	1/21	186/18722	0.189243	0.236451	0.15823	HBB	1
GO:0032872	GO:0032872	regulation of stress-activated MAPK cascade	1/21	192/18722	0.19474	0.242787	0.16247	EIF2AK2	1
GO:0002285	GO:0002285	lymphocyte activation involved in immune response	1/21	194/18722	0.196564	0.244527	0.163634	CD40LG	1
GO:0030073	GO:0030073	insulin secretion	1/21	195/18722	0.197475	0.244594	0.163679	STXBP3	1
GO:0070302	GO:0070302	regulation of stress-activated protein kinase signaling cascade	1/21	195/18722	0.197475	0.244594	0.163679	EIF2AK2	1
GO:0042594	GO:0042594	response to starvation	1/21	197/18722	0.199293	0.246312	0.164829	EIF2AK2	1
GO:0007179	GO:0007179	transforming growth factor beta receptor signaling pathway	1/21	198/18722	0.200201	0.2469	0.165222	USP15	1
GO:0042098	GO:0042098	T cell proliferation	1/21	199/18722	0.201107	0.247483	0.165612	CD40LG	1
GO:0051054	GO:0051054	positive regulation of DNA metabolic process	1/21	201/18722	0.202918	0.249174	0.166744	DTX3L	1
GO:0017157	GO:0017157	regulation of exocytosis	1/21	202/18722	0.203822	0.249747	0.167127	STXBP3	1
GO:0071383	GO:0071383	cellular response to steroid hormone stimulus	1/21	204/18722	0.205626	0.251419	0.168246	TFPI	1
GO:0048863	GO:0048863	stem cell differentiation	1/21	206/18722	0.207427	0.253079	0.169357	EIF2AK2	1
GO:0016064	GO:0016064	immunoglobulin mediated immune response	1/21	207/18722	0.208326	0.253633	0.169728	CD40LG	1
GO:0006836	GO:0006836	neurotransmitter transport	1/21	208/18722	0.209224	0.254185	0.170097	STXBP3	1
GO:0043281	GO:0043281	regulation of cysteine-type endopeptidase activity involved in apoptotic process	1/21	209/18722	0.210121	0.254193	0.170102	IFI6	1
GO:0071222	GO:0071222	cellular response to lipopolysaccharide	1/21	209/18722	0.210121	0.254193	0.170102	TFPI	1
GO:0019724	GO:0019724	B cell mediated immunity	1/21	210/18722	0.211017	0.254199	0.170107	CD40LG	1
GO:0045637	GO:0045637	regulation of myeloid cell differentiation	1/21	210/18722	0.211017	0.254199	0.170107	ISG15	1
GO:0043491	GO:0043491	protein kinase B signaling	1/21	211/18722	0.211912	0.25474	0.170469	HPSE	1
GO:0001505	GO:0001505	regulation of neurotransmitter levels	1/21	213/18722	0.213699	0.256349	0.171545	STXBP3	1
GO:0031669	GO:0031669	cellular response to nutrient levels	1/21	215/18722	0.215482	0.25793	0.172603	EIF2AK2	1
GO:0002377	GO:0002377	immunoglobulin production	1/21	216/18722	0.216372	0.25793	0.172603	CD40LG	1
GO:0050870	GO:0050870	positive regulation of T cell activation	1/21	216/18722	0.216372	0.25793	0.172603	CD40LG	1
GO:2001020	GO:2001020	regulation of response to DNA damage stimulus	1/21	219/18722	0.219037	0.260563	0.174365	DTX3L	1
GO:0071219	GO:0071219	cellular response to molecule of bacterial origin	1/21	221/18722	0.220809	0.262125	0.17541	TFPI	1
GO:0000302	GO:0000302	response to reactive oxygen species	1/21	222/18722	0.221693	0.262628	0.175747	HBB	1
GO:0002274	GO:0002274	myeloid leukocyte activation	1/21	223/18722	0.222577	0.263129	0.176082	STXBP3	1
GO:2001234	GO:2001234	negative regulation of apoptotic signaling pathway	1/21	224/18722	0.223459	0.263627	0.176415	IFI6	1
GO:0050670	GO:0050670	regulation of lymphocyte proliferation	1/21	225/18722	0.224341	0.264121	0.176746	CD40LG	1
GO:0002703	GO:0002703	regulation of leukocyte mediated immunity	1/21	226/18722	0.225222	0.264557	0.177038	RSAD2	1
GO:0032944	GO:0032944	regulation of mononuclear cell proliferation	1/21	227/18722	0.226101	0.264557	0.177038	CD40LG	1
GO:0046777	GO:0046777	protein autophosphorylation	1/21	227/18722	0.226101	0.264557	0.177038	EIF2AK2	1
GO:0033157	GO:0033157	regulation of intracellular protein transport	1/21	229/18722	0.227858	0.266067	0.178048	IFI27	1
GO:0045055	GO:0045055	regulated exocytosis	1/21	230/18722	0.228735	0.266546	0.178369	STXBP3	1
GO:0007160	GO:0007160	cell-matrix adhesion	1/21	233/18722	0.231359	0.268508	0.179682	HPSE	1
GO:0007188	GO:0007188	adenylate cyclase-modulating G protein-coupled receptor signaling pathway	1/21	233/18722	0.231359	0.268508	0.179682	GNAS	1
GO:0002699	GO:0002699	positive regulation of immune effector process	1/21	235/18722	0.233104	0.269439	0.180305	RSAD2	1
GO:2000116	GO:2000116	regulation of cysteine-type endopeptidase activity	1/21	235/18722	0.233104	0.269439	0.180305	IFI6	1
GO:0030072	GO:0030072	peptide hormone secretion	1/21	236/18722	0.233976	0.269899	0.180613	STXBP3	1
GO:0031334	GO:0031334	positive regulation of protein-containing complex assembly	1/21	237/18722	0.234846	0.270357	0.180919	ISG15	1
GO:0051403	GO:0051403	stress-activated MAPK cascade	1/21	239/18722	0.236583	0.271263	0.181526	EIF2AK2	1
GO:1903039	GO:1903039	positive regulation of leukocyte cell-cell adhesion	1/21	239/18722	0.236583	0.271263	0.181526	CD40LG	1
GO:0002790	GO:0002790	peptide secretion	1/21	242/18722	0.239183	0.273694	0.183152	STXBP3	1
GO:0017148	GO:0017148	negative regulation of translation	1/21	245/18722	0.241774	0.275437	0.184319	EIF2AK2	1
GO:0070663	GO:0070663	regulation of leukocyte proliferation	1/21	245/18722	0.241774	0.275437	0.184319	CD40LG	1
GO:0031668	GO:0031668	cellular response to extracellular stimulus	1/21	246/18722	0.242635	0.275437	0.184319	EIF2AK2	1
GO:0071216	GO:0071216	cellular response to biotic stimulus	1/21	246/18722	0.242635	0.275437	0.184319	TFPI	1
GO:0031098	GO:0031098	stress-activated protein kinase signaling cascade	1/21	247/18722	0.243496	0.275866	0.184605	EIF2AK2	1
GO:0071560	GO:0071560	cellular response to transforming growth factor beta stimulus	1/21	250/18722	0.246073	0.278233	0.18619	USP15	1
GO:0006302	GO:0006302	double-strand break repair	1/21	251/18722	0.24693	0.27865	0.186469	DTX3L	1
GO:0034976	GO:0034976	response to endoplasmic reticulum stress	1/21	256/18722	0.251202	0.282355	0.188948	EIF2AK2	1
GO:0071559	GO:0071559	response to transforming growth factor beta	1/21	256/18722	0.251202	0.282355	0.188948	USP15	1
GO:0030217	GO:0030217	T cell differentiation	1/21	257/18722	0.252053	0.282755	0.189216	RSAD2	1
GO:0042593	GO:0042593	glucose homeostasis	1/21	258/18722	0.252904	0.283153	0.189482	STXBP3	1
GO:0033500	GO:0033500	carbohydrate homeostasis	1/21	259/18722	0.253754	0.283549	0.189747	STXBP3	1
GO:0009636	GO:0009636	response to toxic substance	1/21	262/18722	0.256297	0.285832	0.191274	HBB	1
GO:0043588	GO:0043588	skin development	1/21	263/18722	0.257143	0.286042	0.191415	HPSE	1
GO:0015833	GO:0015833	peptide transport	1/21	264/18722	0.257988	0.286042	0.191415	STXBP3	1
GO:0032868	GO:0032868	response to insulin	1/21	264/18722	0.257988	0.286042	0.191415	STXBP3	1
GO:0030522	GO:0030522	intracellular receptor signaling pathway	1/21	265/18722	0.258833	0.286421	0.191669	USP15	1
GO:0050708	GO:0050708	regulation of protein secretion	1/21	268/18722	0.26136	0.288101	0.192793	RSAD2	1
GO:0051348	GO:0051348	negative regulation of transferase activity	1/21	268/18722	0.26136	0.288101	0.192793	DTX3L	1
GO:0034249	GO:0034249	negative regulation of cellular amide metabolic process	1/21	273/18722	0.265553	0.29216	0.195509	EIF2AK2	1
GO:1903829	GO:1903829	positive regulation of cellular protein localization	1/21	276/18722	0.268059	0.294349	0.196974	DTX3L	1
GO:0022409	GO:0022409	positive regulation of cell-cell adhesion	1/21	284/18722	0.2747	0.301062	0.201467	CD40LG	1
GO:0046651	GO:0046651	lymphocyte proliferation	1/21	288/18722	0.277999	0.303513	0.203107	CD40LG	1
GO:0097193	GO:0097193	intrinsic apoptotic signaling pathway	1/21	288/18722	0.277999	0.303513	0.203107	IFI6	1
GO:0034504	GO:0034504	protein localization to nucleus	1/21	290/18722	0.279643	0.304725	0.203918	DTX3L	1
GO:0032943	GO:0032943	mononuclear cell proliferation	1/21	291/18722	0.280463	0.305037	0.204127	CD40LG	1
GO:0046879	GO:0046879	hormone secretion	1/21	295/18722	0.283737	0.308012	0.206117	STXBP3	1
GO:0006913	GO:0006913	nucleocytoplasmic transport	1/21	301/18722	0.288622	0.311537	0.208476	IFI27	1
GO:0042886	GO:0042886	amide transport	1/21	301/18722	0.288622	0.311537	0.208476	STXBP3	1
GO:0051169	GO:0051169	nuclear transport	1/21	301/18722	0.288622	0.311537	0.208476	IFI27	1
GO:0006310	GO:0006310	DNA recombination	1/21	305/18722	0.29186	0.314438	0.210418	CD40LG	1
GO:0009914	GO:0009914	hormone transport	1/21	306/18722	0.292668	0.314714	0.210603	STXBP3	1
GO:0070661	GO:0070661	leukocyte proliferation	1/21	318/18722	0.302289	0.32445	0.217117	CD40LG	1
GO:0071496	GO:0071496	cellular response to external stimulus	1/21	320/18722	0.303881	0.325546	0.217851	EIF2AK2	1
GO:0008544	GO:0008544	epidermis development	1/21	324/18722	0.307053	0.328328	0.219713	HPSE	1
GO:0050863	GO:0050863	regulation of T cell activation	1/21	329/18722	0.310999	0.331926	0.22212	CD40LG	1
GO:0042113	GO:0042113	B cell activation	1/21	334/18722	0.314924	0.335488	0.224504	CD40LG	1
GO:1903037	GO:1903037	regulation of leukocyte cell-cell adhesion	1/21	336/18722	0.316488	0.336526	0.225199	CD40LG	1
GO:0032386	GO:0032386	regulation of intracellular transport	1/21	337/18722	0.317269	0.336729	0.225335	IFI27	1
GO:0048545	GO:0048545	response to steroid hormone	1/21	339/18722	0.318827	0.337756	0.226022	TFPI	1
GO:0032496	GO:0032496	response to lipopolysaccharide	1/21	343/18722	0.321935	0.340416	0.227802	TFPI	1
GO:0042742	GO:0042742	defense response to bacterium	1/21	350/18722	0.327341	0.345493	0.231199	ISG15	1
GO:0006887	GO:0006887	exocytosis	1/21	352/18722	0.328877	0.346474	0.231856	STXBP3	1
GO:0007178	GO:0007178	transmembrane receptor protein serine/threonine kinase signaling pathway	1/21	355/18722	0.331177	0.348254	0.233047	USP15	1
GO:2001233	GO:2001233	regulation of apoptotic signaling pathway	1/21	356/18722	0.331941	0.348416	0.233155	IFI6	1
GO:0051052	GO:0051052	regulation of DNA metabolic process	1/21	359/18722	0.33423	0.349534	0.233903	DTX3L	1
GO:0071900	GO:0071900	regulation of protein serine/threonine kinase activity	1/21	359/18722	0.33423	0.349534	0.233903	HERC5	1
GO:0051251	GO:0051251	positive regulation of lymphocyte activation	1/21	362/18722	0.336512	0.350786	0.234741	CD40LG	1
GO:0002237	GO:0002237	response to molecule of bacterial origin	1/21	363/18722	0.337271	0.350786	0.234741	TFPI	1
GO:0031589	GO:0031589	cell-substrate adhesion	1/21	363/18722	0.337271	0.350786	0.234741	HPSE	1
GO:1903706	GO:1903706	regulation of hemopoiesis	1/21	367/18722	0.340298	0.353291	0.236418	ISG15	1
GO:0007159	GO:0007159	leukocyte cell-cell adhesion	1/21	371/18722	0.343312	0.355774	0.238079	CD40LG	1
GO:0018108	GO:0018108	peptidyl-tyrosine phosphorylation	1/21	375/18722	0.346313	0.358234	0.239725	EIF2AK2	1
GO:0018212	GO:0018212	peptidyl-tyrosine modification	1/21	378/18722	0.348556	0.359901	0.240841	EIF2AK2	1
GO:0009100	GO:0009100	glycoprotein metabolic process	1/21	387/18722	0.355238	0.366139	0.245015	HPSE	1
GO:0001503	GO:0001503	ossification	1/21	408/18722	0.370578	0.381262	0.255135	ISG15	1
GO:0002696	GO:0002696	positive regulation of leukocyte activation	1/21	409/18722	0.3713	0.381317	0.255172	CD40LG	1
GO:0043161	GO:0043161	proteasome-mediated ubiquitin-dependent protein catabolic process	1/21	412/18722	0.37346	0.382847	0.256196	IFI27	1
GO:0043434	GO:0043434	response to peptide hormone	1/21	414/18722	0.374897	0.383631	0.256721	STXBP3	1
GO:0050867	GO:0050867	positive regulation of cell activation	1/21	420/18722	0.379187	0.387327	0.259194	CD40LG	1
GO:0031331	GO:0031331	positive regulation of cellular catabolic process	1/21	427/18722	0.384157	0.391005	0.261655	DTX3L	1
GO:0032103	GO:0032103	positive regulation of response to external stimulus	1/21	427/18722	0.384157	0.391005	0.261655	USP15	1
GO:0042391	GO:0042391	regulation of membrane potential	1/21	434/18722	0.389089	0.39532	0.264543	IFI6	1
GO:0045785	GO:0045785	positive regulation of cell adhesion	1/21	437/18722	0.391192	0.39675	0.2655	CD40LG	1
GO:0006979	GO:0006979	response to oxidative stress	1/21	446/18722	0.397457	0.40239	0.269274	HBB	1
GO:0022407	GO:0022407	regulation of cell-cell adhesion	1/21	448/18722	0.398841	0.403076	0.269733	CD40LG	1
GO:0023061	GO:0023061	signal release	1/21	463/18722	0.409124	0.412739	0.276199	STXBP3	1
GO:0006417	GO:0006417	regulation of translation	1/21	468/18722	0.412515	0.415425	0.277997	EIF2AK2	1
GO:0031667	GO:0031667	response to nutrient levels	1/21	474/18722	0.416559	0.418759	0.280228	EIF2AK2	1
GO:0043410	GO:0043410	positive regulation of MAPK cascade	1/21	480/18722	0.420576	0.422055	0.282433	EIF2AK2	1
GO:0010498	GO:0010498	proteasomal protein catabolic process	1/21	490/18722	0.427214	0.427963	0.286387	IFI27	1
GO:0009896	GO:0009896	positive regulation of catabolic process	1/21	492/18722	0.428533	0.428533	0.286768	DTX3L	1

## Sheet: COVID vs Other Respiratory Cond
	ID	Description	GeneRatio	BgRatio	pvalue	p.adjust	qvalue	geneID	Count
GO:0051607	GO:0051607	defense response to virus	4/5	265/18722	1.9406e-07	2.41604e-05	7.66025e-06	IFI27/IFI6/RSAD2/STAT1	4
GO:0140546	GO:0140546	defense response to symbiont	4/5	265/18722	1.9406e-07	2.41604e-05	7.66025e-06	IFI27/IFI6/RSAD2/STAT1	4
GO:0009615	GO:0009615	response to virus	4/5	367/18722	7.15239e-07	5.93648e-05	1.88221e-05	IFI27/IFI6/RSAD2/STAT1	4
GO:0060337	GO:0060337	type I interferon signaling pathway	2/5	50/18722	6.95434e-05	0.00372103	0.00117978	IFI27/STAT1	2
GO:0071357	GO:0071357	cellular response to type I interferon	2/5	52/18722	7.52611e-05	0.00372103	0.00117978	IFI27/STAT1	2
GO:0034340	GO:0034340	response to type I interferon	2/5	58/18722	9.37608e-05	0.00372103	0.00117978	IFI27/STAT1	2
GO:0016032	GO:0016032	viral process	3/5	415/18722	0.000104607	0.00372103	0.00117978	IFI27/RSAD2/STAT1	3
GO:0048525	GO:0048525	negative regulation of viral process	2/5	92/18722	0.000236574	0.00736336	0.00233461	RSAD2/STAT1	2
GO:0019079	GO:0019079	viral genome replication	2/5	131/18722	0.000479223	0.0132585	0.00420371	IFI27/RSAD2	2
GO:0050792	GO:0050792	regulation of viral process	2/5	164/18722	0.000749578	0.0186645	0.00591772	RSAD2/STAT1	2
GO:0097191	GO:0097191	extrinsic apoptotic signaling pathway	2/5	219/18722	0.00133083	0.0301251	0.00955138	IFI27/IFI6	2
GO:0072203	GO:0072203	cell proliferation involved in metanephros development	1/5	10/18722	0.00266809	0.033646	0.0106677	STAT1	1
GO:0019058	GO:0019058	viral life cycle	2/5	317/18722	0.00276304	0.033646	0.0106677	IFI27/RSAD2	2
GO:0034163	GO:0034163	regulation of toll-like receptor 9 signaling pathway	1/5	11/18722	0.00293458	0.033646	0.0106677	RSAD2	1
GO:0034154	GO:0034154	toll-like receptor 7 signaling pathway	1/5	12/18722	0.00320102	0.033646	0.0106677	RSAD2	1
GO:0072182	GO:0072182	regulation of nephron tubule epithelial cell differentiation	1/5	12/18722	0.00320102	0.033646	0.0106677	STAT1	1
GO:0003337	GO:0003337	mesenchymal to epithelial transition involved in metanephros morphogenesis	1/5	13/18722	0.0034674	0.033646	0.0106677	STAT1	1
GO:0035745	GO:0035745	T-helper 2 cell cytokine production	1/5	13/18722	0.0034674	0.033646	0.0106677	RSAD2	1
GO:2000551	GO:2000551	regulation of T-helper 2 cell cytokine production	1/5	13/18722	0.0034674	0.033646	0.0106677	RSAD2	1
GO:0072160	GO:0072160	nephron tubule epithelial cell differentiation	1/5	14/18722	0.00373373	0.033646	0.0106677	STAT1	1
GO:0072075	GO:0072075	metanephric mesenchyme development	1/5	15/18722	0.00399999	0.033646	0.0106677	STAT1	1
GO:0002830	GO:0002830	positive regulation of type 2 immune response	1/5	16/18722	0.00426621	0.033646	0.0106677	RSAD2	1
GO:0051770	GO:0051770	positive regulation of nitric-oxide synthase biosynthetic process	1/5	16/18722	0.00426621	0.033646	0.0106677	STAT1	1
GO:0072283	GO:0072283	metanephric renal vesicle morphogenesis	1/5	16/18722	0.00426621	0.033646	0.0106677	STAT1	1
GO:2000696	GO:2000696	regulation of epithelial cell differentiation involved in kidney development	1/5	17/18722	0.00453236	0.033646	0.0106677	STAT1	1
GO:0034162	GO:0034162	toll-like receptor 9 signaling pathway	1/5	18/18722	0.00479846	0.033646	0.0106677	RSAD2	1
GO:0035743	GO:0035743	CD4-positive, alpha-beta T cell cytokine production	1/5	18/18722	0.00479846	0.033646	0.0106677	RSAD2	1
GO:0072234	GO:0072234	metanephric nephron tubule development	1/5	18/18722	0.00479846	0.033646	0.0106677	STAT1	1
GO:0044827	GO:0044827	modulation by host of viral genome replication	1/5	19/18722	0.0050645	0.033646	0.0106677	IFI27	1
GO:0072074	GO:0072074	kidney mesenchyme development	1/5	19/18722	0.0050645	0.033646	0.0106677	STAT1	1
GO:0072077	GO:0072077	renal vesicle morphogenesis	1/5	19/18722	0.0050645	0.033646	0.0106677	STAT1	1
GO:0051900	GO:0051900	regulation of mitochondrial depolarization	1/5	20/18722	0.00533048	0.033646	0.0106677	IFI6	1
GO:0060231	GO:0060231	mesenchymal to epithelial transition	1/5	20/18722	0.00533048	0.033646	0.0106677	STAT1	1
GO:0072087	GO:0072087	renal vesicle development	1/5	20/18722	0.00533048	0.033646	0.0106677	STAT1	1
GO:0051767	GO:0051767	nitric-oxide synthase biosynthetic process	1/5	21/18722	0.0055964	0.033646	0.0106677	STAT1	1
GO:0051769	GO:0051769	regulation of nitric-oxide synthase biosynthetic process	1/5	21/18722	0.0055964	0.033646	0.0106677	STAT1	1
GO:0072111	GO:0072111	cell proliferation involved in kidney development	1/5	21/18722	0.0055964	0.033646	0.0106677	STAT1	1
GO:0072170	GO:0072170	metanephric tubule development	1/5	21/18722	0.0055964	0.033646	0.0106677	STAT1	1
GO:0072243	GO:0072243	metanephric nephron epithelium development	1/5	21/18722	0.0055964	0.033646	0.0106677	STAT1	1
GO:0002053	GO:0002053	positive regulation of mesenchymal cell proliferation	1/5	22/18722	0.00586227	0.033646	0.0106677	STAT1	1
GO:0032727	GO:0032727	positive regulation of interferon-alpha production	1/5	22/18722	0.00586227	0.033646	0.0106677	STAT1	1
GO:0001819	GO:0001819	positive regulation of cytokine production	2/5	467/18722	0.00590623	0.033646	0.0106677	RSAD2/STAT1	2
GO:0002764	GO:0002764	immune response-regulating signaling pathway	2/5	468/18722	0.00593094	0.033646	0.0106677	RSAD2/LCP2	2
GO:0019221	GO:0019221	cytokine-mediated signaling pathway	2/5	472/18722	0.00603026	0.033646	0.0106677	IFI27/STAT1	2
GO:0051882	GO:0051882	mitochondrial depolarization	1/5	23/18722	0.00612809	0.033646	0.0106677	IFI6	1
GO:0002726	GO:0002726	positive regulation of T cell cytokine production	1/5	24/18722	0.00639384	0.033646	0.0106677	RSAD2	1
GO:0035458	GO:0035458	cellular response to interferon-beta	1/5	24/18722	0.00639384	0.033646	0.0106677	STAT1	1
GO:0072202	GO:0072202	cell differentiation involved in metanephros development	1/5	25/18722	0.00665954	0.033646	0.0106677	STAT1	1
GO:0072207	GO:0072207	metanephric epithelium development	1/5	25/18722	0.00665954	0.033646	0.0106677	STAT1	1
GO:0072273	GO:0072273	metanephric nephron morphogenesis	1/5	26/18722	0.00692518	0.033646	0.0106677	STAT1	1
GO:0060333	GO:0060333	interferon-gamma-mediated signaling pathway	1/5	27/18722	0.00719077	0.033646	0.0106677	STAT1	1
GO:0010464	GO:0010464	regulation of mesenchymal cell proliferation	1/5	28/18722	0.00745629	0.033646	0.0106677	STAT1	1
GO:0032607	GO:0032607	interferon-alpha production	1/5	28/18722	0.00745629	0.033646	0.0106677	STAT1	1
GO:0032647	GO:0032647	regulation of interferon-alpha production	1/5	28/18722	0.00745629	0.033646	0.0106677	STAT1	1
GO:0034123	GO:0034123	positive regulation of toll-like receptor signaling pathway	1/5	28/18722	0.00745629	0.033646	0.0106677	RSAD2	1
GO:0044788	GO:0044788	modulation by host of viral process	1/5	30/18722	0.00798718	0.033646	0.0106677	IFI27	1
GO:0046825	GO:0046825	regulation of protein export from nucleus	1/5	30/18722	0.00798718	0.033646	0.0106677	IFI27	1
GO:0002230	GO:0002230	positive regulation of defense response to virus by host	1/5	31/18722	0.00825254	0.033646	0.0106677	STAT1	1
GO:0002828	GO:0002828	regulation of type 2 immune response	1/5	31/18722	0.00825254	0.033646	0.0106677	RSAD2	1
GO:0090183	GO:0090183	regulation of kidney development	1/5	31/18722	0.00825254	0.033646	0.0106677	STAT1	1
GO:0003338	GO:0003338	metanephros morphogenesis	1/5	32/18722	0.00851784	0.033646	0.0106677	STAT1	1
GO:0035456	GO:0035456	response to interferon-beta	1/5	32/18722	0.00851784	0.033646	0.0106677	STAT1	1
GO:0045648	GO:0045648	positive regulation of erythrocyte differentiation	1/5	33/18722	0.00878308	0.033646	0.0106677	STAT1	1
GO:1901099	GO:1901099	negative regulation of signal transduction in absence of ligand	1/5	33/18722	0.00878308	0.033646	0.0106677	IFI6	1
GO:2001240	GO:2001240	negative regulation of extrinsic apoptotic signaling pathway in absence of ligand	1/5	33/18722	0.00878308	0.033646	0.0106677	IFI6	1
GO:0042092	GO:0042092	type 2 immune response	1/5	36/18722	0.00957847	0.0359572	0.0114005	RSAD2	1
GO:0002369	GO:0002369	T cell cytokine production	1/5	37/18722	0.00984349	0.0359572	0.0114005	RSAD2	1
GO:0002724	GO:0002724	regulation of T cell cytokine production	1/5	37/18722	0.00984349	0.0359572	0.0114005	RSAD2	1
GO:0010742	GO:0010742	macrophage derived foam cell differentiation	1/5	38/18722	0.0101085	0.0359572	0.0114005	STAT1	1
GO:0090077	GO:0090077	foam cell differentiation	1/5	38/18722	0.0101085	0.0359572	0.0114005	STAT1	1
GO:0010463	GO:0010463	mesenchymal cell proliferation	1/5	39/18722	0.0103734	0.0363798	0.0115345	STAT1	1
GO:0072210	GO:0072210	metanephric nephron development	1/5	40/18722	0.0106382	0.0367904	0.0116647	STAT1	1
GO:0050691	GO:0050691	regulation of defense response to virus by host	1/5	41/18722	0.010903	0.0371897	0.0117913	STAT1	1
GO:2001239	GO:2001239	regulation of extrinsic apoptotic signaling pathway in absence of ligand	1/5	43/18722	0.0114324	0.0384685	0.0121967	IFI6	1
GO:0062208	GO:0062208	positive regulation of pattern recognition receptor signaling pathway	1/5	44/18722	0.011697	0.0388341	0.0123127	RSAD2	1
GO:0003254	GO:0003254	regulation of membrane depolarization	1/5	45/18722	0.0119616	0.0391899	0.0124255	IFI6	1
GO:0035850	GO:0035850	epithelial cell differentiation involved in kidney development	1/5	47/18722	0.0124905	0.0398737	0.0126422	STAT1	1
GO:0045646	GO:0045646	regulation of erythrocyte differentiation	1/5	47/18722	0.0124905	0.0398737	0.0126422	STAT1	1
GO:0030857	GO:0030857	negative regulation of epithelial cell differentiation	1/5	49/18722	0.0130193	0.0410354	0.0130106	STAT1	1
GO:0043124	GO:0043124	negative regulation of I-kappaB kinase/NF-kappaB signaling	1/5	51/18722	0.0135478	0.0421675	0.0133695	STAT1	1
GO:0002711	GO:0002711	positive regulation of T cell mediated immunity	1/5	56/18722	0.014868	0.0448554	0.0142217	RSAD2	1
GO:0045071	GO:0045071	negative regulation of viral genome replication	1/5	56/18722	0.014868	0.0448554	0.0142217	RSAD2	1
GO:0006611	GO:0006611	protein export from nucleus	1/5	57/18722	0.0151319	0.0448554	0.0142217	IFI27	1
GO:0061005	GO:0061005	cell differentiation involved in kidney development	1/5	57/18722	0.0151319	0.0448554	0.0142217	STAT1	1
GO:0032481	GO:0032481	positive regulation of type I interferon production	1/5	58/18722	0.0153958	0.0451005	0.0142995	STAT1	1
GO:0001836	GO:0001836	release of cytochrome c from mitochondria	1/5	59/18722	0.0156595	0.0453398	0.0143753	IFI6	1
GO:0051851	GO:0051851	modulation by host of symbiont process	1/5	60/18722	0.0159232	0.0455734	0.0144494	IFI27	1
GO:0045576	GO:0045576	mast cell activation	1/5	62/18722	0.0164505	0.0465474	0.0147582	LCP2	1
GO:0002720	GO:0002720	positive regulation of cytokine production involved in immune response	1/5	65/18722	0.017241	0.046663	0.0147949	RSAD2	1
GO:0038034	GO:0038034	signal transduction in absence of ligand	1/5	65/18722	0.017241	0.046663	0.0147949	IFI6	1
GO:0070936	GO:0070936	protein K48-linked ubiquitination	1/5	65/18722	0.017241	0.046663	0.0147949	IFI27	1
GO:0097192	GO:0097192	extrinsic apoptotic signaling pathway in absence of ligand	1/5	65/18722	0.017241	0.046663	0.0147949	IFI6	1
GO:0050688	GO:0050688	regulation of defense response to virus	1/5	69/18722	0.0182941	0.0489811	0.0155298	STAT1	1
GO:0050709	GO:0050709	negative regulation of protein secretion	1/5	72/18722	0.0190834	0.0501361	0.015896	RSAD2	1
GO:0042058	GO:0042058	regulation of epidermal growth factor receptor signaling pathway	1/5	73/18722	0.0193464	0.0501361	0.015896	IFI6	1
GO:0072088	GO:0072088	nephron epithelium morphogenesis	1/5	73/18722	0.0193464	0.0501361	0.015896	STAT1	1
GO:0051881	GO:0051881	regulation of mitochondrial membrane potential	1/5	74/18722	0.0196093	0.0501361	0.015896	IFI6	1
GO:0034121	GO:0034121	regulation of toll-like receptor signaling pathway	1/5	75/18722	0.0198722	0.0501361	0.015896	RSAD2	1
GO:0001937	GO:0001937	negative regulation of endothelial cell proliferation	1/5	76/18722	0.020135	0.0501361	0.015896	STAT1	1
GO:0072028	GO:0072028	nephron morphogenesis	1/5	76/18722	0.020135	0.0501361	0.015896	STAT1	1
GO:0043154	GO:0043154	negative regulation of cysteine-type endopeptidase activity involved in apoptotic process	1/5	78/18722	0.0206604	0.0509352	0.0161494	IFI6	1
GO:1901184	GO:1901184	regulation of ERBB signaling pathway	1/5	79/18722	0.0209231	0.0510769	0.0161943	IFI6	1
GO:0051817	GO:0051817	modulation of process of other organism involved in symbiotic interaction	1/5	81/18722	0.0214482	0.051394	0.0162948	IFI27	1
GO:0043367	GO:0043367	CD4-positive, alpha-beta T cell differentiation	1/5	83/18722	0.0219731	0.051394	0.0162948	RSAD2	1
GO:0051899	GO:0051899	membrane depolarization	1/5	83/18722	0.0219731	0.051394	0.0162948	IFI6	1
GO:0098586	GO:0098586	cellular response to virus	1/5	84/18722	0.0222355	0.051394	0.0162948	IFI6	1
GO:0001656	GO:0001656	metanephros development	1/5	85/18722	0.0224978	0.051394	0.0162948	STAT1	1
GO:0002709	GO:0002709	regulation of T cell mediated immunity	1/5	85/18722	0.0224978	0.051394	0.0162948	RSAD2	1
GO:0045069	GO:0045069	regulation of viral genome replication	1/5	85/18722	0.0224978	0.051394	0.0162948	RSAD2	1
GO:2000117	GO:2000117	negative regulation of cysteine-type endopeptidase activity	1/5	86/18722	0.02276	0.0515204	0.0163349	IFI6	1
GO:0072080	GO:0072080	nephron tubule development	1/5	91/18722	0.0240704	0.0534556	0.0169485	STAT1	1
GO:0051591	GO:0051591	response to cAMP	1/5	93/18722	0.0245942	0.0534556	0.0169485	STAT1	1
GO:0060993	GO:0060993	kidney morphogenesis	1/5	93/18722	0.0245942	0.0534556	0.0169485	STAT1	1
GO:0051702	GO:0051702	biological process involved in interaction with symbiont	1/5	94/18722	0.024856	0.0534556	0.0169485	IFI27	1
GO:0061326	GO:0061326	renal tubule development	1/5	94/18722	0.024856	0.0534556	0.0169485	STAT1	1
GO:0032479	GO:0032479	regulation of type I interferon production	1/5	95/18722	0.0251177	0.0534556	0.0169485	STAT1	1
GO:0032606	GO:0032606	type I interferon production	1/5	95/18722	0.0251177	0.0534556	0.0169485	STAT1	1
GO:0002718	GO:0002718	regulation of cytokine production involved in immune response	1/5	96/18722	0.0253794	0.0535548	0.01698	RSAD2	1
GO:2001237	GO:2001237	negative regulation of extrinsic apoptotic signaling pathway	1/5	97/18722	0.025641	0.0536522	0.0170108	IFI6	1
GO:0002367	GO:0002367	cytokine production involved in immune response	1/5	98/18722	0.0259026	0.0537479	0.0170412	RSAD2	1
GO:0033209	GO:0033209	tumor necrosis factor-mediated signaling pathway	1/5	99/18722	0.0261641	0.0538418	0.017071	STAT1	1
GO:0035710	GO:0035710	CD4-positive, alpha-beta T cell activation	1/5	102/18722	0.0269483	0.0542823	0.0172106	RSAD2	1
GO:0045639	GO:0045639	positive regulation of myeloid cell differentiation	1/5	103/18722	0.0272096	0.0542823	0.0172106	STAT1	1
GO:0048661	GO:0048661	positive regulation of smooth muscle cell proliferation	1/5	104/18722	0.0274708	0.0542823	0.0172106	STAT1	1
GO:0062207	GO:0062207	regulation of pattern recognition receptor signaling pathway	1/5	105/18722	0.027732	0.0542823	0.0172106	RSAD2	1
GO:0035821	GO:0035821	modulation of process of other organism	1/5	106/18722	0.0279931	0.0542823	0.0172106	IFI27	1
GO:0046822	GO:0046822	regulation of nucleocytoplasmic transport	1/5	106/18722	0.0279931	0.0542823	0.0172106	IFI27	1
GO:0002824	GO:0002824	positive regulation of adaptive immune response based on somatic recombination of immune receptors built from immunoglobulin superfamily domains	1/5	107/18722	0.0282542	0.0542823	0.0172106	RSAD2	1
GO:0008637	GO:0008637	apoptotic mitochondrial changes	1/5	107/18722	0.0282542	0.0542823	0.0172106	IFI6	1
GO:0007173	GO:0007173	epidermal growth factor receptor signaling pathway	1/5	108/18722	0.0285152	0.0542823	0.0172106	IFI6	1
GO:0002456	GO:0002456	T cell mediated immunity	1/5	109/18722	0.0287762	0.0542823	0.0172106	RSAD2	1
GO:0072009	GO:0072009	nephron epithelium development	1/5	109/18722	0.0287762	0.0542823	0.0172106	STAT1	1
GO:0002821	GO:0002821	positive regulation of adaptive immune response	1/5	112/18722	0.0295587	0.0549263	0.0174148	RSAD2	1
GO:0046632	GO:0046632	alpha-beta T cell differentiation	1/5	112/18722	0.0295587	0.0549263	0.0174148	RSAD2	1
GO:0002708	GO:0002708	positive regulation of lymphocyte mediated immunity	1/5	113/18722	0.0298194	0.0550003	0.0174383	RSAD2	1
GO:0002702	GO:0002702	positive regulation of production of molecular mediator of immune response	1/5	117/18722	0.0308618	0.0565043	0.0179151	RSAD2	1
GO:0071346	GO:0071346	cellular response to interferon-gamma	1/5	118/18722	0.0311223	0.0565653	0.0179345	STAT1	1
GO:0030218	GO:0030218	erythrocyte differentiation	1/5	120/18722	0.031643	0.0567423	0.0179906	STAT1	1
GO:0002224	GO:0002224	toll-like receptor signaling pathway	1/5	121/18722	0.0319033	0.0567423	0.0179906	RSAD2	1
GO:0038127	GO:0038127	ERBB signaling pathway	1/5	121/18722	0.0319033	0.0567423	0.0179906	IFI6	1
GO:0050852	GO:0050852	T cell receptor signaling pathway	1/5	123/18722	0.0324237	0.0572588	0.0181544	LCP2	1
GO:0051224	GO:0051224	negative regulation of protein transport	1/5	127/18722	0.0334638	0.0586795	0.0186048	RSAD2	1
GO:0034101	GO:0034101	erythrocyte homeostasis	1/5	129/18722	0.0339835	0.0591741	0.0187616	STAT1	1
GO:0046683	GO:0046683	response to organophosphorus	1/5	131/18722	0.034503	0.05925	0.0187857	STAT1	1
GO:1904950	GO:1904950	negative regulation of establishment of protein localization	1/5	131/18722	0.034503	0.05925	0.0187857	RSAD2	1
GO:0002705	GO:0002705	positive regulation of leukocyte mediated immunity	1/5	134/18722	0.0352819	0.0601725	0.0190782	RSAD2	1
GO:0072073	GO:0072073	kidney epithelium development	1/5	136/18722	0.0358008	0.0606422	0.0192271	STAT1	1
GO:0034341	GO:0034341	response to interferon-gamma	1/5	141/18722	0.0370972	0.0624135	0.0197887	STAT1	1
GO:0072006	GO:0072006	nephron development	1/5	142/18722	0.0373563	0.0624277	0.0197932	STAT1	1
GO:0042542	GO:0042542	response to hydrogen peroxide	1/5	146/18722	0.0383922	0.0633238	0.0200773	STAT1	1
GO:1903531	GO:1903531	negative regulation of secretion by cell	1/5	147/18722	0.038651	0.0633238	0.0200773	RSAD2	1
GO:0014074	GO:0014074	response to purine-containing compound	1/5	148/18722	0.0389098	0.0633238	0.0200773	STAT1	1
GO:1903900	GO:1903900	regulation of viral life cycle	1/5	148/18722	0.0389098	0.0633238	0.0200773	RSAD2	1
GO:0016525	GO:0016525	negative regulation of angiogenesis	1/5	149/18722	0.0391685	0.0633309	0.0200796	STAT1	1
GO:2000181	GO:2000181	negative regulation of blood vessel morphogenesis	1/5	151/18722	0.0396858	0.0633446	0.0200839	STAT1	1
GO:2001236	GO:2001236	regulation of extrinsic apoptotic signaling pathway	1/5	151/18722	0.0396858	0.0633446	0.0200839	IFI6	1
GO:1901343	GO:1901343	negative regulation of vasculature development	1/5	152/18722	0.0399443	0.0633512	0.020086	STAT1	1
GO:0030856	GO:0030856	regulation of epithelial cell differentiation	1/5	154/18722	0.0404613	0.0633639	0.02009	STAT1	1
GO:0051168	GO:0051168	nuclear export	1/5	154/18722	0.0404613	0.0633639	0.02009	IFI27	1
GO:0046631	GO:0046631	alpha-beta T cell activation	1/5	156/18722	0.040978	0.063772	0.0202194	RSAD2	1
GO:0002262	GO:0002262	myeloid cell homeostasis	1/5	157/18722	0.0412363	0.0637753	0.0202205	STAT1	1
GO:0002700	GO:0002700	regulation of production of molecular mediator of immune response	1/5	164/18722	0.0430426	0.0657522	0.0208472	RSAD2	1
GO:0050680	GO:0050680	negative regulation of epithelial cell proliferation	1/5	164/18722	0.0430426	0.0657522	0.0208472	STAT1	1
GO:0002706	GO:0002706	regulation of lymphocyte mediated immunity	1/5	168/18722	0.0440736	0.0665111	0.0210878	RSAD2	1
GO:0002822	GO:0002822	regulation of adaptive immune response based on somatic recombination of immune receptors built from immunoglobulin superfamily domains	1/5	168/18722	0.0440736	0.0665111	0.0210878	RSAD2	1
GO:0007259	GO:0007259	receptor signaling pathway via JAK-STAT	1/5	170/18722	0.0445888	0.0668501	0.0211953	STAT1	1
GO:0051048	GO:0051048	negative regulation of secretion	1/5	171/18722	0.0448463	0.0668501	0.0211953	RSAD2	1
GO:0002221	GO:0002221	pattern recognition receptor signaling pathway	1/5	172/18722	0.0451037	0.0668501	0.0211953	RSAD2	1
GO:0007584	GO:0007584	response to nutrient	1/5	174/18722	0.0456184	0.0672129	0.0213104	STAT1	1
GO:0001936	GO:0001936	regulation of endothelial cell proliferation	1/5	179/18722	0.0469042	0.0686461	0.0217648	STAT1	1
GO:0048660	GO:0048660	regulation of smooth muscle cell proliferation	1/5	180/18722	0.0471612	0.0686461	0.0217648	STAT1	1
GO:0097696	GO:0097696	receptor signaling pathway via STAT	1/5	181/18722	0.0474182	0.0686461	0.0217648	STAT1	1
GO:0002819	GO:0002819	regulation of adaptive immune response	1/5	183/18722	0.0479319	0.0689596	0.0218642	RSAD2	1
GO:0048659	GO:0048659	smooth muscle cell proliferation	1/5	184/18722	0.0481886	0.0689596	0.0218642	STAT1	1
GO:0001935	GO:0001935	endothelial cell proliferation	1/5	193/18722	0.0504971	0.0718502	0.0227807	STAT1	1
GO:0032869	GO:0032869	cellular response to insulin stimulus	1/5	203/18722	0.0530568	0.0750634	0.0237994	STAT1	1
GO:0043281	GO:0043281	regulation of cysteine-type endopeptidase activity involved in apoptotic process	1/5	209/18722	0.05459	0.0767219	0.0243253	IFI6	1
GO:0045637	GO:0045637	regulation of myeloid cell differentiation	1/5	210/18722	0.0548454	0.0767219	0.0243253	STAT1	1
GO:0009612	GO:0009612	response to mechanical stimulus	1/5	216/18722	0.0563762	0.0784228	0.0248645	STAT1	1
GO:0000302	GO:0000302	response to reactive oxygen species	1/5	222/18722	0.0579051	0.0799184	0.0253388	STAT1	1
GO:0002274	GO:0002274	myeloid leukocyte activation	1/5	223/18722	0.0581597	0.0799184	0.0253388	LCP2	1
GO:2001234	GO:2001234	negative regulation of apoptotic signaling pathway	1/5	224/18722	0.0584143	0.0799184	0.0253388	IFI6	1
GO:0002703	GO:0002703	regulation of leukocyte mediated immunity	1/5	226/18722	0.0589232	0.0801743	0.0254199	RSAD2	1
GO:0033157	GO:0033157	regulation of intracellular protein transport	1/5	229/18722	0.0596863	0.0803345	0.0254707	IFI27	1
GO:0071356	GO:0071356	cellular response to tumor necrosis factor	1/5	229/18722	0.0596863	0.0803345	0.0254707	STAT1	1
GO:0002699	GO:0002699	positive regulation of immune effector process	1/5	235/18722	0.0612109	0.0809774	0.0256745	RSAD2	1
GO:2000116	GO:2000116	regulation of cysteine-type endopeptidase activity	1/5	235/18722	0.0612109	0.0809774	0.0256745	IFI6	1
GO:0000209	GO:0000209	protein polyubiquitination	1/5	236/18722	0.0614648	0.0809774	0.0256745	IFI27	1
GO:0048762	GO:0048762	mesenchymal cell differentiation	1/5	236/18722	0.0614648	0.0809774	0.0256745	STAT1	1
GO:0072593	GO:0072593	reactive oxygen species metabolic process	1/5	239/18722	0.0622262	0.0814528	0.0258252	IFI6	1
GO:0050851	GO:0050851	antigen receptor-mediated signaling pathway	1/5	240/18722	0.0624798	0.0814528	0.0258252	LCP2	1
GO:0033002	GO:0033002	muscle cell proliferation	1/5	248/18722	0.0645074	0.0835512	0.0264905	STAT1	1
GO:0043122	GO:0043122	regulation of I-kappaB kinase/NF-kappaB signaling	1/5	249/18722	0.0647605	0.0835512	0.0264905	STAT1	1
GO:0010951	GO:0010951	negative regulation of endopeptidase activity	1/5	252/18722	0.0655198	0.0839868	0.0266286	IFI6	1
GO:0034612	GO:0034612	response to tumor necrosis factor	1/5	253/18722	0.0657728	0.0839868	0.0266286	STAT1	1
GO:0030217	GO:0030217	T cell differentiation	1/5	257/18722	0.0667841	0.0848431	0.0269002	RSAD2	1
GO:0010466	GO:0010466	negative regulation of peptidase activity	1/5	262/18722	0.0680471	0.0860087	0.0272697	IFI6	1
GO:0032868	GO:0032868	response to insulin	1/5	264/18722	0.0685518	0.0862091	0.0273333	STAT1	1
GO:0050708	GO:0050708	regulation of protein secretion	1/5	268/18722	0.0695608	0.0870384	0.0275962	RSAD2	1
GO:0048872	GO:0048872	homeostasis of number of cells	1/5	272/18722	0.0705688	0.0878582	0.0278561	STAT1	1
GO:0007249	GO:0007249	I-kappaB kinase/NF-kappaB signaling	1/5	281/18722	0.0728338	0.0902269	0.0286071	STAT1	1
GO:0097193	GO:0097193	intrinsic apoptotic signaling pathway	1/5	288/18722	0.0745923	0.0906326	0.0287358	IFI6	1
GO:0044403	GO:0044403	biological process involved in symbiotic interaction	1/5	290/18722	0.0750943	0.0906326	0.0287358	IFI27	1
GO:0071375	GO:0071375	cellular response to peptide hormone stimulus	1/5	290/18722	0.0750943	0.0906326	0.0287358	STAT1	1
GO:0002429	GO:0002429	immune response-activating cell surface receptor signaling pathway	1/5	291/18722	0.0753452	0.0906326	0.0287358	LCP2	1
GO:0002757	GO:0002757	immune response-activating signal transduction	1/5	291/18722	0.0753452	0.0906326	0.0287358	LCP2	1
GO:0060485	GO:0060485	mesenchyme development	1/5	291/18722	0.0753452	0.0906326	0.0287358	STAT1	1
GO:0001822	GO:0001822	kidney development	1/5	293/18722	0.0758468	0.0907974	0.028788	STAT1	1
GO:0006913	GO:0006913	nucleocytoplasmic transport	1/5	301/18722	0.0778512	0.0921671	0.0292223	IFI27	1
GO:0051169	GO:0051169	nuclear transport	1/5	301/18722	0.0778512	0.0921671	0.0292223	IFI27	1
GO:0072001	GO:0072001	renal system development	1/5	302/18722	0.0781015	0.0921671	0.0292223	STAT1	1
GO:0002440	GO:0002440	production of molecular mediator of immune response	1/5	308/18722	0.0796021	0.0934949	0.0296433	RSAD2	1
GO:0002768	GO:0002768	immune response-regulating cell surface receptor signaling pathway	1/5	315/18722	0.0813504	0.0950998	0.0301521	LCP2	1
GO:0002831	GO:0002831	regulation of response to biotic stimulus	1/5	327/18722	0.0843413	0.0981354	0.0311146	STAT1	1
GO:0032386	GO:0032386	regulation of intracellular transport	1/5	337/18722	0.0868277	0.100202	0.0317697	IFI27	1
GO:0001655	GO:0001655	urogenital system development	1/5	338/18722	0.0870761	0.100202	0.0317697	STAT1	1
GO:0002697	GO:0002697	regulation of immune effector process	1/5	339/18722	0.0873244	0.100202	0.0317697	RSAD2	1
GO:0045765	GO:0045765	regulation of angiogenesis	1/5	342/18722	0.0880689	0.100592	0.0318936	STAT1	1
GO:1901342	GO:1901342	regulation of vasculature development	1/5	348/18722	0.0895566	0.10174	0.0322576	STAT1	1
GO:0002449	GO:0002449	lymphocyte mediated immunity	1/5	350/18722	0.090052	0.10174	0.0322576	RSAD2	1
GO:0045861	GO:0045861	negative regulation of proteolysis	1/5	351/18722	0.0902997	0.10174	0.0322576	IFI6	1
GO:0002460	GO:0002460	adaptive immune response based on somatic recombination of immune receptors built from immunoglobulin superfamily domains	1/5	356/18722	0.0915371	0.101942	0.0323216	RSAD2	1
GO:2001233	GO:2001233	regulation of apoptotic signaling pathway	1/5	356/18722	0.0915371	0.101942	0.0323216	IFI6	1
GO:0009306	GO:0009306	protein secretion	1/5	359/18722	0.0922789	0.101942	0.0323216	RSAD2	1
GO:1901653	GO:1901653	cellular response to peptide	1/5	359/18722	0.0922789	0.101942	0.0323216	STAT1	1
GO:0035592	GO:0035592	establishment of protein localization to extracellular region	1/5	360/18722	0.0925261	0.101942	0.0323216	RSAD2	1
GO:1903706	GO:1903706	regulation of hemopoiesis	1/5	367/18722	0.0942547	0.103205	0.0327221	STAT1	1
GO:0071692	GO:0071692	protein localization to extracellular region	1/5	368/18722	0.0945014	0.103205	0.0327221	RSAD2	1
GO:0030098	GO:0030098	lymphocyte differentiation	1/5	374/18722	0.0959807	0.104176	0.0330299	RSAD2	1
GO:0002253	GO:0002253	activation of immune response	1/5	375/18722	0.096227	0.104176	0.0330299	LCP2	1
GO:0051346	GO:0051346	negative regulation of hydrolase activity	1/5	379/18722	0.0972119	0.104413	0.033105	IFI6	1
GO:0030099	GO:0030099	myeloid cell differentiation	1/5	381/18722	0.097704	0.104413	0.033105	STAT1	1
GO:0050678	GO:0050678	regulation of epithelial cell proliferation	1/5	381/18722	0.097704	0.104413	0.033105	STAT1	1
GO:0045860	GO:0045860	positive regulation of protein kinase activity	1/5	386/18722	0.0989334	0.105275	0.0333783	LCP2	1
GO:0043161	GO:0043161	proteasome-mediated ubiquitin-dependent protein catabolic process	1/5	412/18722	0.105304	0.111578	0.0353766	IFI27	1
GO:0043434	GO:0043434	response to peptide hormone	1/5	414/18722	0.105793	0.111621	0.0353902	STAT1	1
GO:1903131	GO:1903131	mononuclear cell differentiation	1/5	426/18722	0.10872	0.114225	0.0362159	RSAD2	1
GO:0052548	GO:0052548	regulation of endopeptidase activity	1/5	432/18722	0.110181	0.115273	0.0365482	IFI6	1
GO:0042391	GO:0042391	regulation of membrane potential	1/5	434/18722	0.110667	0.115298	0.036556	IFI6	1
GO:0050673	GO:0050673	epithelial cell proliferation	1/5	437/18722	0.111396	0.115574	0.0366435	STAT1	1
GO:0002443	GO:0002443	leukocyte mediated immunity	1/5	440/18722	0.112125	0.115847	0.0367302	RSAD2	1
GO:0006979	GO:0006979	response to oxidative stress	1/5	446/18722	0.113581	0.116867	0.0370535	STAT1	1
GO:0052547	GO:0052547	regulation of peptidase activity	1/5	461/18722	0.117213	0.119862	0.0380032	IFI6	1
GO:0009410	GO:0009410	response to xenobiotic stimulus	1/5	462/18722	0.117455	0.119862	0.0380032	STAT1	1
GO:0033674	GO:0033674	positive regulation of kinase activity	1/5	467/18722	0.118663	0.1206	0.0382372	LCP2	1
GO:0051051	GO:0051051	negative regulation of transport	1/5	470/18722	0.119387	0.120843	0.0383142	RSAD2	1
GO:0031667	GO:0031667	response to nutrient levels	1/5	474/18722	0.120352	0.121326	0.0384674	STAT1	1
GO:0042110	GO:0042110	T cell activation	1/5	487/18722	0.123481	0.123979	0.0393084	RSAD2	1
GO:0010498	GO:0010498	proteasomal protein catabolic process	1/5	490/18722	0.124202	0.124202	0.0393791	IFI27	1

## Sheet: COVID Mild vs COVID Severe
	ID	Description	GeneRatio	BgRatio	pvalue	p.adjust	qvalue	geneID	Count
GO:0051607	GO:0051607	defense response to virus	14/17	265/18722	6.01145e-24	1.92968e-21	1.04093e-21	APOBEC3A/CXCL10/GBP1/IFI44L/IFI6/IFIT1/IRF7/ISG15/LILRB1/MX1/OAS2/OAS3/PRF1/RSAD2	14
GO:0140546	GO:0140546	defense response to symbiont	14/17	265/18722	6.01145e-24	1.92968e-21	1.04093e-21	APOBEC3A/CXCL10/GBP1/IFI44L/IFI6/IFIT1/IRF7/ISG15/LILRB1/MX1/OAS2/OAS3/PRF1/RSAD2	14
GO:0009615	GO:0009615	response to virus	14/17	367/18722	6.23496e-22	1.33428e-19	7.19755e-20	APOBEC3A/CXCL10/GBP1/IFI44L/IFI6/IFIT1/IRF7/ISG15/LILRB1/MX1/OAS2/OAS3/PRF1/RSAD2	14
GO:0045071	GO:0045071	negative regulation of viral genome replication	7/17	56/18722	2.75867e-14	4.42766e-12	2.38842e-12	APOBEC3A/IFIT1/ISG15/MX1/OAS2/OAS3/RSAD2	7
GO:0045069	GO:0045069	regulation of viral genome replication	7/17	85/18722	5.79192e-13	7.43683e-11	4.01167e-11	APOBEC3A/IFIT1/ISG15/MX1/OAS2/OAS3/RSAD2	7
GO:0048525	GO:0048525	negative regulation of viral process	7/17	92/18722	1.02463e-12	1.09635e-10	5.91408e-11	APOBEC3A/IFIT1/ISG15/MX1/OAS2/OAS3/RSAD2	7
GO:0034340	GO:0034340	response to type I interferon	6/17	58/18722	8.16484e-12	7.48833e-10	4.03945e-10	IFIT1/IRF7/ISG15/MX1/OAS2/OAS3	6
GO:0019079	GO:0019079	viral genome replication	7/17	131/18722	1.28159e-11	1.02848e-09	5.54793e-10	APOBEC3A/IFIT1/ISG15/MX1/OAS2/OAS3/RSAD2	7
GO:1903900	GO:1903900	regulation of viral life cycle	7/17	148/18722	3.04415e-11	2.17149e-09	1.17137e-09	APOBEC3A/IFIT1/ISG15/MX1/OAS2/OAS3/RSAD2	7
GO:0050792	GO:0050792	regulation of viral process	7/17	164/18722	6.28719e-11	4.03638e-09	2.17735e-09	APOBEC3A/IFIT1/ISG15/MX1/OAS2/OAS3/RSAD2	7
GO:0071357	GO:0071357	cellular response to type I interferon	5/17	52/18722	8.18627e-10	4.7778e-08	2.5773e-08	IFIT1/IRF7/ISG15/OAS2/OAS3	5
GO:0016032	GO:0016032	viral process	8/17	415/18722	1.11245e-09	5.50562e-08	2.96991e-08	APOBEC3A/IFIT1/IRF7/ISG15/MX1/OAS2/OAS3/RSAD2	8
GO:0032608	GO:0032608	interferon-beta production	5/17	56/18722	1.2006e-09	5.50562e-08	2.96991e-08	IRF7/ISG15/LILRB1/OAS2/OAS3	5
GO:0032648	GO:0032648	regulation of interferon-beta production	5/17	56/18722	1.2006e-09	5.50562e-08	2.96991e-08	IRF7/ISG15/LILRB1/OAS2/OAS3	5
GO:0019058	GO:0019058	viral life cycle	7/17	317/18722	6.28044e-09	2.68803e-07	1.45001e-07	APOBEC3A/IFIT1/ISG15/MX1/OAS2/OAS3/RSAD2	7
GO:0032479	GO:0032479	regulation of type I interferon production	5/17	95/18722	1.78348e-08	6.73525e-07	3.63322e-07	IRF7/ISG15/LILRB1/OAS2/OAS3	5
GO:0032606	GO:0032606	type I interferon production	5/17	95/18722	1.78348e-08	6.73525e-07	3.63322e-07	IRF7/ISG15/LILRB1/OAS2/OAS3	5
GO:0032728	GO:0032728	positive regulation of interferon-beta production	4/17	39/18722	3.75153e-08	1.33805e-06	7.21786e-07	IRF7/ISG15/OAS2/OAS3	4
GO:0001819	GO:0001819	positive regulation of cytokine production	7/17	467/18722	8.99919e-08	3.04078e-06	1.64029e-06	HPSE/IRF7/ISG15/LILRB1/OAS2/OAS3/RSAD2	7
GO:0019221	GO:0019221	cytokine-mediated signaling pathway	7/17	472/18722	9.67728e-08	3.10641e-06	1.6757e-06	CXCL10/IRF7/ISG15/LILRB1/MX1/OAS2/OAS3	7
GO:0060337	GO:0060337	type I interferon signaling pathway	4/17	50/18722	1.04401e-07	3.19168e-06	1.7217e-06	IRF7/ISG15/OAS2/OAS3	4
GO:0032481	GO:0032481	positive regulation of type I interferon production	4/17	58/18722	1.91478e-07	5.58768e-06	3.01418e-06	IRF7/ISG15/OAS2/OAS3	4
GO:0140374	GO:0140374	antiviral innate immune response	3/17	15/18722	2.81035e-07	7.84454e-06	4.2316e-06	CXCL10/IFIT1/MX1	3
GO:0098586	GO:0098586	cellular response to virus	4/17	84/18722	8.58297e-07	2.29595e-05	1.23851e-05	CXCL10/IFI6/IRF7/OAS3	4
GO:0060338	GO:0060338	regulation of type I interferon-mediated signaling pathway	3/17	36/18722	4.35842e-06	0.000111924	6.03756e-05	IRF7/ISG15/OAS3	3
GO:0002831	GO:0002831	regulation of response to biotic stimulus	5/17	327/18722	8.20953e-06	0.000202712	0.00010935	IFIT1/IRF7/ISG15/LILRB1/OAS3	5
GO:0045824	GO:0045824	negative regulation of innate immune response	3/17	71/18722	3.42101e-05	0.00081344	0.000438796	ISG15/LILRB1/OAS3	3
GO:0045088	GO:0045088	regulation of innate immune response	4/17	218/18722	3.77874e-05	0.000866411	0.000467371	IRF7/ISG15/LILRB1/OAS3	4
GO:0039530	GO:0039530	MDA-5 signaling pathway	2/17	11/18722	4.24778e-05	0.000940371	0.000507267	IRF7/OAS3	2
GO:0002764	GO:0002764	immune response-regulating signaling pathway	5/17	468/18722	4.61028e-05	0.000986601	0.000532205	GBP1/IRF7/LILRB1/OAS3/RSAD2	5
GO:0002832	GO:0002832	negative regulation of response to biotic stimulus	3/17	108/18722	0.000119686	0.00246777	0.0013312	ISG15/LILRB1/OAS3	3
GO:0002456	GO:0002456	T cell mediated immunity	3/17	109/18722	0.000123004	0.00246777	0.0013312	LILRB1/PRF1/RSAD2	3
GO:0060339	GO:0060339	negative regulation of type I interferon-mediated signaling pathway	2/17	20/18722	0.000146038	0.0028411	0.00153258	ISG15/OAS3	2
GO:0032069	GO:0032069	regulation of nuclease activity	2/17	22/18722	0.000177362	0.003349	0.00180656	OAS2/OAS3	2
GO:0002449	GO:0002449	lymphocyte mediated immunity	4/17	350/18722	0.000235665	0.00432277	0.00233184	IRF7/LILRB1/PRF1/RSAD2	4
GO:0002460	GO:0002460	adaptive immune response based on somatic recombination of immune receptors built from immunoglobulin superfamily domains	4/17	356/18722	0.000251473	0.0044846	0.00241914	IRF7/LILRB1/PRF1/RSAD2	4
GO:0001959	GO:0001959	regulation of cytokine-mediated signaling pathway	3/17	150/18722	0.000315666	0.00539328	0.00290931	IRF7/ISG15/OAS3	3
GO:0050878	GO:0050878	regulation of body fluid levels	4/17	379/18722	0.000319229	0.00539328	0.00290931	CSRP1/HBB/HPSE/OAS2	4
GO:0060759	GO:0060759	regulation of response to cytokine stimulus	3/17	162/18722	0.00039557	0.00651169	0.00351262	IRF7/ISG15/OAS3	3
GO:0039528	GO:0039528	cytoplasmic pattern recognition receptor signaling pathway in response to virus	2/17	34/18722	0.000427984	0.00686915	0.00370544	IRF7/OAS3	2
GO:0002221	GO:0002221	pattern recognition receptor signaling pathway	3/17	172/18722	0.0004713	0.00737987	0.00398094	IRF7/OAS3/RSAD2	3
GO:0002683	GO:0002683	negative regulation of immune system process	4/17	434/18722	0.00053333	0.00788169	0.00425164	GBP1/ISG15/LILRB1/OAS3	4
GO:0032640	GO:0032640	tumor necrosis factor production	3/17	181/18722	0.000546932	0.00788169	0.00425164	LILRB1/OAS2/OAS3	3
GO:0032680	GO:0032680	regulation of tumor necrosis factor production	3/17	181/18722	0.000546932	0.00788169	0.00425164	LILRB1/OAS2/OAS3	3
GO:0002443	GO:0002443	leukocyte mediated immunity	4/17	440/18722	0.000561654	0.00788169	0.00425164	IRF7/LILRB1/PRF1/RSAD2	4
GO:0002819	GO:0002819	regulation of adaptive immune response	3/17	183/18722	0.000564732	0.00788169	0.00425164	IRF7/LILRB1/RSAD2	3
GO:0071706	GO:0071706	tumor necrosis factor superfamily cytokine production	3/17	186/18722	0.000592123	0.00791965	0.00427212	LILRB1/OAS2/OAS3	3
GO:1903555	GO:1903555	regulation of tumor necrosis factor superfamily cytokine production	3/17	186/18722	0.000592123	0.00791965	0.00427212	LILRB1/OAS2/OAS3	3
GO:0050777	GO:0050777	negative regulation of immune response	3/17	194/18722	0.000669297	0.00876916	0.00473037	ISG15/LILRB1/OAS3	3
GO:2000107	GO:2000107	negative regulation of leukocyte apoptotic process	2/17	46/18722	0.000784555	0.0100737	0.00543408	IRF7/LILRB1	2
GO:0045637	GO:0045637	regulation of myeloid cell differentiation	3/17	210/18722	0.000842336	0.0106035	0.00571989	IRF7/ISG15/LILRB1	3
GO:0001913	GO:0001913	T cell mediated cytotoxicity	2/17	49/18722	0.00089001	0.0109882	0.0059274	LILRB1/PRF1	2
GO:0007596	GO:0007596	blood coagulation	3/17	217/18722	0.000926192	0.0112192	0.00605198	CSRP1/HBB/HPSE	3
GO:0007599	GO:0007599	hemostasis	3/17	222/18722	0.000989231	0.011547	0.00622884	CSRP1/HBB/HPSE	3
GO:0050817	GO:0050817	coagulation	3/17	222/18722	0.000989231	0.011547	0.00622884	CSRP1/HBB/HPSE	3
GO:0002753	GO:0002753	cytoplasmic pattern recognition receptor signaling pathway	2/17	60/18722	0.00133172	0.0152672	0.00823562	IRF7/OAS3	2
GO:0032613	GO:0032613	interleukin-10 production	2/17	62/18722	0.00142124	0.0157316	0.00848616	ISG15/LILRB1	2
GO:0032653	GO:0032653	regulation of interleukin-10 production	2/17	62/18722	0.00142124	0.0157316	0.00848616	ISG15/LILRB1	2
GO:0031348	GO:0031348	negative regulation of defense response	3/17	258/18722	0.00152455	0.0165892	0.00894873	ISG15/LILRB1/OAS3	3
GO:0002720	GO:0002720	positive regulation of cytokine production involved in immune response	2/17	65/18722	0.00156079	0.0167004	0.00900875	LILRB1/RSAD2	2
GO:0070527	GO:0070527	platelet aggregation	2/17	67/18722	0.00165732	0.0174426	0.0094091	CSRP1/HBB	2
GO:0050688	GO:0050688	regulation of defense response to virus	2/17	69/18722	0.00175664	0.0181897	0.00981211	IFIT1/LILRB1	2
GO:0032729	GO:0032729	positive regulation of interferon-gamma production	2/17	72/18722	0.00191082	0.0194722	0.0105039	ISG15/LILRB1	2
GO:0034121	GO:0034121	regulation of toll-like receptor signaling pathway	2/17	75/18722	0.00207122	0.020777	0.0112078	IRF7/RSAD2	2
GO:0001960	GO:0001960	negative regulation of cytokine-mediated signaling pathway	2/17	81/18722	0.00241057	0.0234483	0.0126488	ISG15/OAS3	2
GO:2000106	GO:2000106	regulation of leukocyte apoptotic process	2/17	81/18722	0.00241057	0.0234483	0.0126488	IRF7/LILRB1	2
GO:0002709	GO:0002709	regulation of T cell mediated immunity	2/17	85/18722	0.00265043	0.0253967	0.0136998	LILRB1/RSAD2	2
GO:0060761	GO:0060761	negative regulation of response to cytokine stimulus	2/17	86/18722	0.00271209	0.0256053	0.0138124	ISG15/OAS3	2
GO:0034109	GO:0034109	homotypic cell-cell adhesion	2/17	90/18722	0.00296547	0.0275918	0.0148839	CSRP1/HBB	2
GO:0002718	GO:0002718	regulation of cytokine production involved in immune response	2/17	96/18722	0.00336563	0.0308677	0.016651	LILRB1/RSAD2	2
GO:0002367	GO:0002367	cytokine production involved in immune response	2/17	98/18722	0.00350434	0.0316872	0.0170931	LILRB1/RSAD2	2
GO:0031341	GO:0031341	regulation of cell killing	2/17	99/18722	0.00357469	0.0318744	0.0171941	LILRB1/PRF1	2
GO:0042742	GO:0042742	defense response to bacterium	3/17	350/18722	0.00362557	0.0318852	0.0171999	ISG15/OAS2/OAS3	3
GO:0001818	GO:0001818	negative regulation of cytokine production	3/17	357/18722	0.00383303	0.0330646	0.0178361	GBP1/LILRB1/OAS3	3
GO:0032760	GO:0032760	positive regulation of tumor necrosis factor production	2/17	103/18722	0.00386268	0.0330646	0.0178361	OAS2/OAS3	2
GO:0062207	GO:0062207	regulation of pattern recognition receptor signaling pathway	2/17	105/18722	0.00401062	0.0338161	0.0182415	IRF7/RSAD2	2
GO:0071887	GO:0071887	leukocyte apoptotic process	2/17	106/18722	0.00408557	0.0338161	0.0182415	IRF7/LILRB1	2
GO:1903706	GO:1903706	regulation of hemopoiesis	3/17	367/18722	0.00414186	0.0338161	0.0182415	IRF7/ISG15/LILRB1	3
GO:1903557	GO:1903557	positive regulation of tumor necrosis factor superfamily cytokine production	2/17	107/18722	0.00416117	0.0338161	0.0182415	OAS2/OAS3	2
GO:0032609	GO:0032609	interferon-gamma production	2/17	112/18722	0.00454894	0.0360088	0.0194243	ISG15/LILRB1	2
GO:0032649	GO:0032649	regulation of interferon-gamma production	2/17	112/18722	0.00454894	0.0360088	0.0194243	ISG15/LILRB1	2
GO:0030099	GO:0030099	myeloid cell differentiation	3/17	381/18722	0.00459926	0.0360088	0.0194243	IRF7/ISG15/LILRB1	3
GO:0002702	GO:0002702	positive regulation of production of molecular mediator of immune response	2/17	117/18722	0.00495287	0.0383101	0.0206657	LILRB1/RSAD2	2
GO:0002761	GO:0002761	regulation of myeloid leukocyte differentiation	2/17	120/18722	0.00520292	0.0397652	0.0214506	IRF7/LILRB1	2
GO:0002224	GO:0002224	toll-like receptor signaling pathway	2/17	121/18722	0.00528755	0.0399365	0.0215431	IRF7/RSAD2	2
GO:0030168	GO:0030168	platelet activation	2/17	123/18722	0.00545871	0.0407499	0.0219818	CSRP1/HBB	2
GO:0001909	GO:0001909	leukocyte mediated cytotoxicity	2/17	124/18722	0.00554524	0.0409201	0.0220736	LILRB1/PRF1	2
GO:0032102	GO:0032102	negative regulation of response to external stimulus	3/17	420/18722	0.00603202	0.0440063	0.0237385	ISG15/LILRB1/OAS3	3
GO:0042060	GO:0042060	wound healing	3/17	422/18722	0.00611194	0.0440884	0.0237827	CSRP1/HBB/HPSE	3
GO:1903131	GO:1903131	mononuclear cell differentiation	3/17	426/18722	0.0062737	0.0447524	0.0241409	IRF7/LILRB1/RSAD2	3
GO:1903531	GO:1903531	negative regulation of secretion by cell	2/17	147/18722	0.00770808	0.0543801	0.0293344	LILRB1/RSAD2	2
GO:0046631	GO:0046631	alpha-beta T cell activation	2/17	156/18722	0.00864276	0.0566066	0.0305354	LILRB1/RSAD2	2
GO:0001820	GO:0001820	serotonin secretion	1/17	10/18722	0.00904538	0.0566066	0.0305354	LILRB1	1
GO:0001915	GO:0001915	negative regulation of T cell mediated cytotoxicity	1/17	10/18722	0.00904538	0.0566066	0.0305354	LILRB1	1
GO:0002291	GO:0002291	T cell activation via T cell receptor contact with antigen bound to MHC molecule on antigen presenting cell	1/17	10/18722	0.00904538	0.0566066	0.0305354	LILRB1	1
GO:0002765	GO:0002765	immune response-inhibiting signal transduction	1/17	10/18722	0.00904538	0.0566066	0.0305354	LILRB1	1
GO:0070383	GO:0070383	DNA cytosine deamination	1/17	10/18722	0.00904538	0.0566066	0.0305354	APOBEC3A	1
GO:0002700	GO:0002700	regulation of production of molecular mediator of immune response	2/17	164/18722	0.00951436	0.0566066	0.0305354	LILRB1/RSAD2	2
GO:0002357	GO:0002357	defense response to tumor cell	1/17	11/18722	0.00994567	0.0566066	0.0305354	PRF1	1
GO:0033033	GO:0033033	negative regulation of myeloid cell apoptotic process	1/17	11/18722	0.00994567	0.0566066	0.0305354	IRF7	1
GO:0033690	GO:0033690	positive regulation of osteoblast proliferation	1/17	11/18722	0.00994567	0.0566066	0.0305354	HPSE	1
GO:0034163	GO:0034163	regulation of toll-like receptor 9 signaling pathway	1/17	11/18722	0.00994567	0.0566066	0.0305354	RSAD2	1
GO:0046643	GO:0046643	regulation of gamma-delta T cell activation	1/17	11/18722	0.00994567	0.0566066	0.0305354	LILRB1	1
GO:0051798	GO:0051798	positive regulation of hair follicle development	1/17	11/18722	0.00994567	0.0566066	0.0305354	HPSE	1
GO:0071609	GO:0071609	chemokine (C-C motif) ligand 5 production	1/17	11/18722	0.00994567	0.0566066	0.0305354	OAS3	1
GO:0071649	GO:0071649	regulation of chemokine (C-C motif) ligand 5 production	1/17	11/18722	0.00994567	0.0566066	0.0305354	OAS3	1
GO:0071888	GO:0071888	macrophage apoptotic process	1/17	11/18722	0.00994567	0.0566066	0.0305354	IRF7	1
GO:0097048	GO:0097048	dendritic cell apoptotic process	1/17	11/18722	0.00994567	0.0566066	0.0305354	LILRB1	1
GO:2000668	GO:2000668	regulation of dendritic cell apoptotic process	1/17	11/18722	0.00994567	0.0566066	0.0305354	LILRB1	1
GO:0002706	GO:0002706	regulation of lymphocyte mediated immunity	2/17	168/18722	0.00996437	0.0566066	0.0305354	LILRB1/RSAD2	2
GO:0002822	GO:0002822	regulation of adaptive immune response based on somatic recombination of immune receptors built from immunoglobulin superfamily domains	2/17	168/18722	0.00996437	0.0566066	0.0305354	LILRB1/RSAD2	2
GO:0051048	GO:0051048	negative regulation of secretion	2/17	171/18722	0.010308	0.0566066	0.0305354	LILRB1/RSAD2	2
GO:1901136	GO:1901136	carbohydrate derivative catabolic process	2/17	172/18722	0.0104238	0.0566066	0.0305354	APOBEC3A/HPSE	2
GO:0006216	GO:0006216	cytidine catabolic process	1/17	12/18722	0.0108452	0.0566066	0.0305354	APOBEC3A	1
GO:0009972	GO:0009972	cytidine deamination	1/17	12/18722	0.0108452	0.0566066	0.0305354	APOBEC3A	1
GO:0016554	GO:0016554	cytidine to uridine editing	1/17	12/18722	0.0108452	0.0566066	0.0305354	APOBEC3A	1
GO:0034154	GO:0034154	toll-like receptor 7 signaling pathway	1/17	12/18722	0.0108452	0.0566066	0.0305354	RSAD2	1
GO:0042118	GO:0042118	endothelial cell activation	1/17	12/18722	0.0108452	0.0566066	0.0305354	CXCL10	1
GO:0046087	GO:0046087	cytidine metabolic process	1/17	12/18722	0.0108452	0.0566066	0.0305354	APOBEC3A	1
GO:0051095	GO:0051095	regulation of helicase activity	1/17	12/18722	0.0108452	0.0566066	0.0305354	IFIT1	1
GO:0060907	GO:0060907	positive regulation of macrophage cytokine production	1/17	12/18722	0.0108452	0.0566066	0.0305354	LILRB1	1
GO:0071635	GO:0071635	negative regulation of transforming growth factor beta production	1/17	12/18722	0.0108452	0.0566066	0.0305354	LILRB1	1
GO:2001204	GO:2001204	regulation of osteoclast development	1/17	12/18722	0.0108452	0.0566066	0.0305354	LILRB1	1
GO:0010721	GO:0010721	negative regulation of cell development	2/17	180/18722	0.0113705	0.0584466	0.031528	GBP1/LILRB1	2
GO:0035745	GO:0035745	T-helper 2 cell cytokine production	1/17	13/18722	0.0117439	0.0584466	0.031528	RSAD2	1
GO:0051709	GO:0051709	regulation of killing of cells of other organism	1/17	13/18722	0.0117439	0.0584466	0.031528	PRF1	1
GO:0060340	GO:0060340	positive regulation of type I interferon-mediated signaling pathway	1/17	13/18722	0.0117439	0.0584466	0.031528	IRF7	1
GO:2000551	GO:2000551	regulation of T-helper 2 cell cytokine production	1/17	13/18722	0.0117439	0.0584466	0.031528	RSAD2	1
GO:2001198	GO:2001198	regulation of dendritic cell differentiation	1/17	13/18722	0.0117439	0.0584466	0.031528	LILRB1	1
GO:0001906	GO:0001906	cell killing	2/17	188/18722	0.0123539	0.0588124	0.0317253	LILRB1/PRF1	2
GO:0001771	GO:0001771	immunological synapse formation	1/17	14/18722	0.0126419	0.0588124	0.0317253	PRF1	1
GO:0002756	GO:0002756	MyD88-independent toll-like receptor signaling pathway	1/17	14/18722	0.0126419	0.0588124	0.0317253	IRF7	1
GO:0010771	GO:0010771	negative regulation of cell morphogenesis involved in differentiation	1/17	14/18722	0.0126419	0.0588124	0.0317253	GBP1	1
GO:0032688	GO:0032688	negative regulation of interferon-beta production	1/17	14/18722	0.0126419	0.0588124	0.0317253	LILRB1	1
GO:0045006	GO:0045006	DNA deamination	1/17	14/18722	0.0126419	0.0588124	0.0317253	APOBEC3A	1
GO:0046131	GO:0046131	pyrimidine ribonucleoside metabolic process	1/17	14/18722	0.0126419	0.0588124	0.0317253	APOBEC3A	1
GO:0046133	GO:0046133	pyrimidine ribonucleoside catabolic process	1/17	14/18722	0.0126419	0.0588124	0.0317253	APOBEC3A	1
GO:1900025	GO:1900025	negative regulation of substrate adhesion-dependent cell spreading	1/17	14/18722	0.0126419	0.0588124	0.0317253	GBP1	1
GO:0015671	GO:0015671	oxygen transport	1/17	15/18722	0.0135391	0.0625333	0.0337325	HBB	1
GO:0002830	GO:0002830	positive regulation of type 2 immune response	1/17	16/18722	0.0144356	0.0643586	0.0347172	RSAD2	1
GO:0010819	GO:0010819	regulation of T cell chemotaxis	1/17	16/18722	0.0144356	0.0643586	0.0347172	CXCL10	1
GO:0045869	GO:0045869	negative regulation of single stranded viral RNA replication via double stranded DNA intermediate	1/17	16/18722	0.0144356	0.0643586	0.0347172	APOBEC3A	1
GO:0046135	GO:0046135	pyrimidine nucleoside catabolic process	1/17	16/18722	0.0144356	0.0643586	0.0347172	APOBEC3A	1
GO:0071639	GO:0071639	positive regulation of monocyte chemotactic protein-1 production	1/17	16/18722	0.0144356	0.0643586	0.0347172	OAS3	1
GO:0002573	GO:0002573	myeloid leukocyte differentiation	2/17	208/18722	0.0149701	0.0651833	0.035162	IRF7/LILRB1	2
GO:0071222	GO:0071222	cellular response to lipopolysaccharide	2/17	209/18722	0.0151067	0.0651833	0.035162	CXCL10/LILRB1	2
GO:0010934	GO:0010934	macrophage cytokine production	1/17	17/18722	0.0153313	0.0651833	0.035162	LILRB1	1
GO:0010935	GO:0010935	regulation of macrophage cytokine production	1/17	17/18722	0.0153313	0.0651833	0.035162	LILRB1	1
GO:0036035	GO:0036035	osteoclast development	1/17	17/18722	0.0153313	0.0651833	0.035162	LILRB1	1
GO:0051797	GO:0051797	regulation of hair follicle development	1/17	17/18722	0.0153313	0.0651833	0.035162	HPSE	1
GO:0070293	GO:0070293	renal absorption	1/17	17/18722	0.0153313	0.0651833	0.035162	HBB	1
GO:0034162	GO:0034162	toll-like receptor 9 signaling pathway	1/17	18/18722	0.0162262	0.0666916	0.0359756	RSAD2	1
GO:0035743	GO:0035743	CD4-positive, alpha-beta T cell cytokine production	1/17	18/18722	0.0162262	0.0666916	0.0359756	RSAD2	1
GO:0045953	GO:0045953	negative regulation of natural killer cell mediated cytotoxicity	1/17	18/18722	0.0162262	0.0666916	0.0359756	LILRB1	1
GO:0071360	GO:0071360	cellular response to exogenous dsRNA	1/17	18/18722	0.0162262	0.0666916	0.0359756	IFIT1	1
GO:0071219	GO:0071219	cellular response to molecule of bacterial origin	2/17	221/18722	0.0167883	0.0666916	0.0359756	CXCL10/LILRB1	2
GO:0002716	GO:0002716	negative regulation of natural killer cell mediated immunity	1/17	19/18722	0.0171203	0.0666916	0.0359756	LILRB1	1
GO:0032695	GO:0032695	negative regulation of interleukin-12 production	1/17	19/18722	0.0171203	0.0666916	0.0359756	LILRB1	1
GO:0045091	GO:0045091	regulation of single stranded viral RNA replication via double stranded DNA intermediate	1/17	19/18722	0.0171203	0.0666916	0.0359756	APOBEC3A	1
GO:1901739	GO:1901739	regulation of myoblast fusion	1/17	19/18722	0.0171203	0.0666916	0.0359756	CXCL10	1
GO:2001185	GO:2001185	regulation of CD8-positive, alpha-beta T cell activation	1/17	19/18722	0.0171203	0.0666916	0.0359756	LILRB1	1
GO:0002703	GO:0002703	regulation of leukocyte mediated immunity	2/17	226/18722	0.0175118	0.0666916	0.0359756	LILRB1/RSAD2	2
GO:0003159	GO:0003159	morphogenesis of an endothelium	1/17	20/18722	0.0180137	0.0666916	0.0359756	CXCL10	1
GO:0006837	GO:0006837	serotonin transport	1/17	20/18722	0.0180137	0.0666916	0.0359756	LILRB1	1
GO:0015669	GO:0015669	gas transport	1/17	20/18722	0.0180137	0.0666916	0.0359756	HBB	1
GO:0016553	GO:0016553	base conversion or substitution editing	1/17	20/18722	0.0180137	0.0666916	0.0359756	APOBEC3A	1
GO:0039692	GO:0039692	single stranded viral RNA replication via double stranded DNA intermediate	1/17	20/18722	0.0180137	0.0666916	0.0359756	APOBEC3A	1
GO:0046629	GO:0046629	gamma-delta T cell activation	1/17	20/18722	0.0180137	0.0666916	0.0359756	LILRB1	1
GO:0051900	GO:0051900	regulation of mitochondrial depolarization	1/17	20/18722	0.0180137	0.0666916	0.0359756	IFI6	1
GO:0061154	GO:0061154	endothelial tube morphogenesis	1/17	20/18722	0.0180137	0.0666916	0.0359756	CXCL10	1
GO:0072567	GO:0072567	chemokine (C-X-C motif) ligand 2 production	1/17	20/18722	0.0180137	0.0666916	0.0359756	OAS3	1
GO:2000341	GO:2000341	regulation of chemokine (C-X-C motif) ligand 2 production	1/17	20/18722	0.0180137	0.0666916	0.0359756	OAS3	1
GO:0002699	GO:0002699	positive regulation of immune effector process	2/17	235/18722	0.0188473	0.0666916	0.0359756	LILRB1/RSAD2	2
GO:0006925	GO:0006925	inflammatory cell apoptotic process	1/17	21/18722	0.0189063	0.0666916	0.0359756	IRF7	1
GO:0042454	GO:0042454	ribonucleoside catabolic process	1/17	21/18722	0.0189063	0.0666916	0.0359756	APOBEC3A	1
GO:0044766	GO:0044766	multi-organism transport	1/17	21/18722	0.0189063	0.0666916	0.0359756	IFIT1	1
GO:0045655	GO:0045655	regulation of monocyte differentiation	1/17	21/18722	0.0189063	0.0666916	0.0359756	IRF7	1
GO:0061081	GO:0061081	positive regulation of myeloid leukocyte cytokine production involved in immune response	1/17	21/18722	0.0189063	0.0666916	0.0359756	LILRB1	1
GO:0071605	GO:0071605	monocyte chemotactic protein-1 production	1/17	21/18722	0.0189063	0.0666916	0.0359756	OAS3	1
GO:0071637	GO:0071637	regulation of monocyte chemotactic protein-1 production	1/17	21/18722	0.0189063	0.0666916	0.0359756	OAS3	1
GO:0090026	GO:0090026	positive regulation of monocyte chemotaxis	1/17	21/18722	0.0189063	0.0666916	0.0359756	CXCL10	1
GO:1902579	GO:1902579	multi-organism localization	1/17	21/18722	0.0189063	0.0666916	0.0359756	IFIT1	1
GO:0051259	GO:0051259	protein complex oligomerization	2/17	238/18722	0.0193018	0.067251	0.0362774	ISG15/PRF1	2
GO:0072593	GO:0072593	reactive oxygen species metabolic process	2/17	239/18722	0.0194544	0.067251	0.0362774	HBB/IFI6	2
GO:0032693	GO:0032693	negative regulation of interleukin-10 production	1/17	22/18722	0.0197982	0.067251	0.0362774	LILRB1	1
GO:0032727	GO:0032727	positive regulation of interferon-alpha production	1/17	22/18722	0.0197982	0.067251	0.0362774	IRF7	1
GO:0050860	GO:0050860	negative regulation of T cell receptor signaling pathway	1/17	22/18722	0.0197982	0.067251	0.0362774	GBP1	1
GO:0061042	GO:0061042	vascular wound healing	1/17	22/18722	0.0197982	0.067251	0.0362774	HPSE	1
GO:0071359	GO:0071359	cellular response to dsRNA	1/17	22/18722	0.0197982	0.067251	0.0362774	IFIT1	1
GO:0071216	GO:0071216	cellular response to biotic stimulus	2/17	246/18722	0.0205367	0.0684666	0.0369331	CXCL10/LILRB1	2
GO:0030194	GO:0030194	positive regulation of blood coagulation	1/17	23/18722	0.0206893	0.0684666	0.0369331	HPSE	1
GO:0045662	GO:0045662	negative regulation of myoblast differentiation	1/17	23/18722	0.0206893	0.0684666	0.0369331	CXCL10	1
GO:0051882	GO:0051882	mitochondrial depolarization	1/17	23/18722	0.0206893	0.0684666	0.0369331	IFI6	1
GO:1900048	GO:1900048	positive regulation of hemostasis	1/17	23/18722	0.0206893	0.0684666	0.0369331	HPSE	1
GO:0001911	GO:0001911	negative regulation of leukocyte mediated cytotoxicity	1/17	24/18722	0.0215796	0.0689259	0.0371809	LILRB1	1
GO:0002726	GO:0002726	positive regulation of T cell cytokine production	1/17	24/18722	0.0215796	0.0689259	0.0371809	RSAD2	1
GO:0002755	GO:0002755	MyD88-dependent toll-like receptor signaling pathway	1/17	24/18722	0.0215796	0.0689259	0.0371809	IRF7	1
GO:0006213	GO:0006213	pyrimidine nucleoside metabolic process	1/17	24/18722	0.0215796	0.0689259	0.0371809	APOBEC3A	1
GO:0033032	GO:0033032	regulation of myeloid cell apoptotic process	1/17	24/18722	0.0215796	0.0689259	0.0371809	IRF7	1
GO:0050820	GO:0050820	positive regulation of coagulation	1/17	24/18722	0.0215796	0.0689259	0.0371809	HPSE	1
GO:1903077	GO:1903077	negative regulation of protein localization to plasma membrane	1/17	24/18722	0.0215796	0.0689259	0.0371809	GBP1	1
GO:0051924	GO:0051924	regulation of calcium ion transport	2/17	255/18722	0.0219649	0.0698093	0.0376574	CXCL10/LILRB1	2
GO:0010996	GO:0010996	response to auditory stimulus	1/17	25/18722	0.0224692	0.0704611	0.038009	CXCL10	1
GO:1901623	GO:1901623	regulation of lymphocyte chemotaxis	1/17	25/18722	0.0224692	0.0704611	0.038009	CXCL10	1
GO:0002418	GO:0002418	immune response to tumor cell	1/17	26/18722	0.023358	0.0704611	0.038009	PRF1	1
GO:0002710	GO:0002710	negative regulation of T cell mediated immunity	1/17	26/18722	0.023358	0.0704611	0.038009	LILRB1	1
GO:0009164	GO:0009164	nucleoside catabolic process	1/17	26/18722	0.023358	0.0704611	0.038009	APOBEC3A	1
GO:0032682	GO:0032682	negative regulation of chemokine production	1/17	26/18722	0.023358	0.0704611	0.038009	OAS3	1
GO:0042634	GO:0042634	regulation of hair cycle	1/17	26/18722	0.023358	0.0704611	0.038009	HPSE	1
GO:1904376	GO:1904376	negative regulation of protein localization to cell periphery	1/17	26/18722	0.023358	0.0704611	0.038009	GBP1	1
GO:0030522	GO:0030522	intracellular receptor signaling pathway	2/17	265/18722	0.0235995	0.0704611	0.038009	IRF7/OAS3	2
GO:0002719	GO:0002719	negative regulation of cytokine production involved in immune response	1/17	27/18722	0.024246	0.0704611	0.038009	LILRB1	1
GO:0010528	GO:0010528	regulation of transposition	1/17	27/18722	0.024246	0.0704611	0.038009	APOBEC3A	1
GO:0010529	GO:0010529	negative regulation of transposition	1/17	27/18722	0.024246	0.0704611	0.038009	APOBEC3A	1
GO:0032703	GO:0032703	negative regulation of interleukin-2 production	1/17	27/18722	0.024246	0.0704611	0.038009	GBP1	1
GO:0033688	GO:0033688	regulation of osteoblast proliferation	1/17	27/18722	0.024246	0.0704611	0.038009	HPSE	1
GO:0036037	GO:0036037	CD8-positive, alpha-beta T cell activation	1/17	27/18722	0.024246	0.0704611	0.038009	LILRB1	1
GO:0039529	GO:0039529	RIG-I signaling pathway	1/17	27/18722	0.024246	0.0704611	0.038009	OAS3	1
GO:0060142	GO:0060142	regulation of syncytium formation by plasma membrane fusion	1/17	27/18722	0.024246	0.0704611	0.038009	CXCL10	1
GO:0006516	GO:0006516	glycoprotein catabolic process	1/17	28/18722	0.0251333	0.0704611	0.038009	HPSE	1
GO:0010575	GO:0010575	positive regulation of vascular endothelial growth factor production	1/17	28/18722	0.0251333	0.0704611	0.038009	HPSE	1
GO:0010818	GO:0010818	T cell chemotaxis	1/17	28/18722	0.0251333	0.0704611	0.038009	CXCL10	1
GO:0031342	GO:0031342	negative regulation of cell killing	1/17	28/18722	0.0251333	0.0704611	0.038009	LILRB1	1
GO:0032607	GO:0032607	interferon-alpha production	1/17	28/18722	0.0251333	0.0704611	0.038009	IRF7	1
GO:0032647	GO:0032647	regulation of interferon-alpha production	1/17	28/18722	0.0251333	0.0704611	0.038009	IRF7	1
GO:0034123	GO:0034123	positive regulation of toll-like receptor signaling pathway	1/17	28/18722	0.0251333	0.0704611	0.038009	RSAD2	1
GO:0045671	GO:0045671	negative regulation of osteoclast differentiation	1/17	28/18722	0.0251333	0.0704611	0.038009	LILRB1	1
GO:0061082	GO:0061082	myeloid leukocyte cytokine production	1/17	28/18722	0.0251333	0.0704611	0.038009	LILRB1	1
GO:0080111	GO:0080111	DNA demethylation	1/17	28/18722	0.0251333	0.0704611	0.038009	APOBEC3A	1
GO:1902105	GO:1902105	regulation of leukocyte differentiation	2/17	279/18722	0.0259704	0.0716942	0.0386742	IRF7/LILRB1	2
GO:0033028	GO:0033028	myeloid cell apoptotic process	1/17	29/18722	0.0260198	0.0716942	0.0386742	IRF7	1
GO:0090025	GO:0090025	regulation of monocyte chemotaxis	1/17	29/18722	0.0260198	0.0716942	0.0386742	CXCL10	1
GO:2000406	GO:2000406	positive regulation of T cell migration	1/17	29/18722	0.0260198	0.0716942	0.0386742	CXCL10	1
GO:0051146	GO:0051146	striated muscle cell differentiation	2/17	283/18722	0.0266651	0.0728836	0.0393158	CSRP1/CXCL10	2
GO:0032480	GO:0032480	negative regulation of type I interferon production	1/17	30/18722	0.0269056	0.0728836	0.0393158	LILRB1	1
GO:0045070	GO:0045070	positive regulation of viral genome replication	1/17	30/18722	0.0269056	0.0728836	0.0393158	IFIT1	1
GO:0050858	GO:0050858	negative regulation of antigen receptor-mediated signaling pathway	1/17	30/18722	0.0269056	0.0728836	0.0393158	GBP1	1
GO:0002230	GO:0002230	positive regulation of defense response to virus by host	1/17	31/18722	0.0277906	0.0734221	0.0396063	LILRB1	1
GO:0002828	GO:0002828	regulation of type 2 immune response	1/17	31/18722	0.0277906	0.0734221	0.0396063	RSAD2	1
GO:0030201	GO:0030201	heparan sulfate proteoglycan metabolic process	1/17	31/18722	0.0277906	0.0734221	0.0396063	HPSE	1
GO:0034656	GO:0034656	nucleobase-containing small molecule catabolic process	1/17	31/18722	0.0277906	0.0734221	0.0396063	APOBEC3A	1
GO:0035510	GO:0035510	DNA dealkylation	1/17	31/18722	0.0277906	0.0734221	0.0396063	APOBEC3A	1
GO:0060055	GO:0060055	angiogenesis involved in wound healing	1/17	31/18722	0.0277906	0.0734221	0.0396063	HPSE	1
GO:0019835	GO:0019835	cytolysis	1/17	32/18722	0.0286749	0.0742309	0.0400426	PRF1	1
GO:0032196	GO:0032196	transposition	1/17	32/18722	0.0286749	0.0742309	0.0400426	APOBEC3A	1
GO:0033687	GO:0033687	osteoblast proliferation	1/17	32/18722	0.0286749	0.0742309	0.0400426	HPSE	1
GO:0042744	GO:0042744	hydrogen peroxide catabolic process	1/17	32/18722	0.0286749	0.0742309	0.0400426	HBB	1
GO:1905476	GO:1905476	negative regulation of protein localization to membrane	1/17	32/18722	0.0286749	0.0742309	0.0400426	GBP1	1
GO:0045648	GO:0045648	positive regulation of erythrocyte differentiation	1/17	33/18722	0.0295584	0.0756035	0.040783	ISG15	1
GO:1901099	GO:1901099	negative regulation of signal transduction in absence of ligand	1/17	33/18722	0.0295584	0.0756035	0.040783	IFI6	1
GO:2001240	GO:2001240	negative regulation of extrinsic apoptotic signaling pathway in absence of ligand	1/17	33/18722	0.0295584	0.0756035	0.040783	IFI6	1
GO:0007162	GO:0007162	negative regulation of cell adhesion	2/17	303/18722	0.0302521	0.0770709	0.0415746	GBP1/LILRB1	2
GO:0098751	GO:0098751	bone cell development	1/17	34/18722	0.0304411	0.0772458	0.0416689	LILRB1	1
GO:0002440	GO:0002440	production of molecular mediator of immune response	2/17	308/18722	0.0311778	0.0779435	0.0420453	LILRB1/RSAD2	2
GO:0009119	GO:0009119	ribonucleoside metabolic process	1/17	35/18722	0.0313231	0.0779435	0.0420453	APOBEC3A	1
GO:0033280	GO:0033280	response to vitamin D	1/17	35/18722	0.0313231	0.0779435	0.0420453	CXCL10	1
GO:0039694	GO:0039694	viral RNA genome replication	1/17	35/18722	0.0313231	0.0779435	0.0420453	APOBEC3A	1
GO:2000403	GO:2000403	positive regulation of lymphocyte migration	1/17	35/18722	0.0313231	0.0779435	0.0420453	CXCL10	1
GO:0030224	GO:0030224	monocyte differentiation	1/17	36/18722	0.0322043	0.0792152	0.0427313	IRF7	1
GO:0042092	GO:0042092	type 2 immune response	1/17	36/18722	0.0322043	0.0792152	0.0427313	RSAD2	1
GO:1901658	GO:1901658	glycosyl compound catabolic process	1/17	36/18722	0.0322043	0.0792152	0.0427313	APOBEC3A	1
GO:0002768	GO:0002768	immune response-regulating cell surface receptor signaling pathway	2/17	315/18722	0.0324928	0.0796197	0.0429495	GBP1/LILRB1	2
GO:0002369	GO:0002369	T cell cytokine production	1/17	37/18722	0.0330848	0.0801526	0.0432369	RSAD2	1
GO:0002724	GO:0002724	regulation of T cell cytokine production	1/17	37/18722	0.0330848	0.0801526	0.0432369	RSAD2	1
GO:0072529	GO:0072529	pyrimidine-containing compound catabolic process	1/17	37/18722	0.0330848	0.0801526	0.0432369	APOBEC3A	1
GO:0001914	GO:0001914	regulation of T cell mediated cytotoxicity	1/17	39/18722	0.0348435	0.0834683	0.0450255	LILRB1	1
GO:0002347	GO:0002347	response to tumor cell	1/17	39/18722	0.0348435	0.0834683	0.0450255	PRF1	1
GO:0002701	GO:0002701	negative regulation of production of molecular mediator of immune response	1/17	39/18722	0.0348435	0.0834683	0.0450255	LILRB1	1
GO:0030501	GO:0030501	positive regulation of bone mineralization	1/17	40/18722	0.0357217	0.0846248	0.0456494	ISG15	1
GO:0045429	GO:0045429	positive regulation of nitric oxide biosynthetic process	1/17	40/18722	0.0357217	0.0846248	0.0456494	HBB	1
GO:0051281	GO:0051281	positive regulation of release of sequestered calcium ion into cytosol	1/17	40/18722	0.0357217	0.0846248	0.0456494	CXCL10	1
GO:0032733	GO:0032733	positive regulation of interleukin-10 production	1/17	41/18722	0.0365992	0.0851328	0.0459234	ISG15	1
GO:0050691	GO:0050691	regulation of defense response to virus by host	1/17	41/18722	0.0365992	0.0851328	0.0459234	LILRB1	1
GO:0050856	GO:0050856	regulation of T cell receptor signaling pathway	1/17	41/18722	0.0365992	0.0851328	0.0459234	GBP1	1
GO:0071634	GO:0071634	regulation of transforming growth factor beta production	1/17	41/18722	0.0365992	0.0851328	0.0459234	LILRB1	1
GO:1904407	GO:1904407	positive regulation of nitric oxide metabolic process	1/17	41/18722	0.0365992	0.0851328	0.0459234	HBB	1
GO:0002697	GO:0002697	regulation of immune effector process	2/17	339/18722	0.0371661	0.085621	0.0461868	LILRB1/RSAD2	2
GO:0007520	GO:0007520	myoblast fusion	1/17	42/18722	0.0374759	0.085621	0.0461868	CXCL10	1
GO:0032689	GO:0032689	negative regulation of interferon-gamma production	1/17	42/18722	0.0374759	0.085621	0.0461868	LILRB1	1
GO:0045214	GO:0045214	sarcomere organization	1/17	42/18722	0.0374759	0.085621	0.0461868	CSRP1	1
GO:2000404	GO:2000404	regulation of T cell migration	1/17	42/18722	0.0374759	0.085621	0.0461868	CXCL10	1
GO:0032496	GO:0032496	response to lipopolysaccharide	2/17	343/18722	0.0379692	0.0863925	0.046603	CXCL10/LILRB1	2
GO:0046636	GO:0046636	negative regulation of alpha-beta T cell activation	1/17	43/18722	0.0383518	0.0863925	0.046603	LILRB1	1
GO:0071604	GO:0071604	transforming growth factor beta production	1/17	43/18722	0.0383518	0.0863925	0.046603	LILRB1	1
GO:2001239	GO:2001239	regulation of extrinsic apoptotic signaling pathway in absence of ligand	1/17	43/18722	0.0383518	0.0863925	0.046603	IFI6	1
GO:0042269	GO:0042269	regulation of natural killer cell mediated cytotoxicity	1/17	44/18722	0.039227	0.0877483	0.0473343	LILRB1	1
GO:0062208	GO:0062208	positive regulation of pattern recognition receptor signaling pathway	1/17	44/18722	0.039227	0.0877483	0.0473343	RSAD2	1
GO:0003254	GO:0003254	regulation of membrane depolarization	1/17	45/18722	0.0401015	0.0893929	0.0482215	IFI6	1
GO:0007595	GO:0007595	lactation	1/17	47/18722	0.0418482	0.092215	0.0497438	OAS2	1
GO:0045646	GO:0045646	regulation of erythrocyte differentiation	1/17	47/18722	0.0418482	0.092215	0.0497438	ISG15	1
GO:0097028	GO:0097028	dendritic cell differentiation	1/17	47/18722	0.0418482	0.092215	0.0497438	LILRB1	1
GO:0002237	GO:0002237	response to molecule of bacterial origin	2/17	363/18722	0.0420857	0.092215	0.0497438	CXCL10/LILRB1	2
GO:0031589	GO:0031589	cell-substrate adhesion	2/17	363/18722	0.0420857	0.092215	0.0497438	GBP1/HPSE	2
GO:0002715	GO:0002715	regulation of natural killer cell mediated immunity	1/17	48/18722	0.0427204	0.0932873	0.0503222	LILRB1	1
GO:0002762	GO:0002762	negative regulation of myeloid leukocyte differentiation	1/17	49/18722	0.0435918	0.0935985	0.0504901	LILRB1	1
GO:0009409	GO:0009409	response to cold	1/17	49/18722	0.0435918	0.0935985	0.0504901	CXCL10	1
GO:0043330	GO:0043330	response to exogenous dsRNA	1/17	49/18722	0.0435918	0.0935985	0.0504901	IFIT1	1
GO:0045778	GO:0045778	positive regulation of ossification	1/17	49/18722	0.0435918	0.0935985	0.0504901	ISG15	1
GO:0070169	GO:0070169	positive regulation of biomineral tissue development	1/17	49/18722	0.0435918	0.0935985	0.0504901	ISG15	1
GO:0001961	GO:0001961	positive regulation of cytokine-mediated signaling pathway	1/17	50/18722	0.0444626	0.0948338	0.0511564	IRF7	1
GO:0110151	GO:0110151	positive regulation of biomineralization	1/17	50/18722	0.0444626	0.0948338	0.0511564	ISG15	1
GO:0045661	GO:0045661	regulation of myoblast differentiation	1/17	51/18722	0.0453325	0.0963692	0.0519847	CXCL10	1
GO:0042692	GO:0042692	muscle cell differentiation	2/17	384/18722	0.0465832	0.0987011	0.0532426	CSRP1/CXCL10	2
GO:0002707	GO:0002707	negative regulation of lymphocyte mediated immunity	1/17	53/18722	0.0470702	0.099079	0.0534465	LILRB1	1
GO:0045806	GO:0045806	negative regulation of endocytosis	1/17	53/18722	0.0470702	0.099079	0.0534465	LILRB1	1
GO:0002823	GO:0002823	negative regulation of adaptive immune response based on somatic recombination of immune receptors built from immunoglobulin superfamily domains	1/17	54/18722	0.047938	0.0999227	0.0539016	LILRB1	1
GO:0006968	GO:0006968	cellular defense response	1/17	54/18722	0.047938	0.0999227	0.0539016	PRF1	1
GO:0010524	GO:0010524	positive regulation of calcium ion transport into cytosol	1/17	54/18722	0.047938	0.0999227	0.0539016	CXCL10	1
GO:0000768	GO:0000768	syncytium formation by plasma membrane fusion	1/17	55/18722	0.048805	0.100749	0.0543471	CXCL10	1
GO:0043331	GO:0043331	response to dsRNA	1/17	55/18722	0.048805	0.100749	0.0543471	IFIT1	1
GO:0140253	GO:0140253	cell-cell fusion	1/17	55/18722	0.048805	0.100749	0.0543471	CXCL10	1
GO:0002711	GO:0002711	positive regulation of T cell mediated immunity	1/17	56/18722	0.0496712	0.101882	0.0549582	RSAD2	1
GO:0010332	GO:0010332	response to gamma radiation	1/17	56/18722	0.0496712	0.101882	0.0549582	CXCL10	1
GO:0006949	GO:0006949	syncytium formation	1/17	57/18722	0.0505367	0.102673	0.055385	CXCL10	1
GO:0060760	GO:0060760	positive regulation of response to cytokine stimulus	1/17	57/18722	0.0505367	0.102673	0.055385	IRF7	1
GO:1900024	GO:1900024	regulation of substrate adhesion-dependent cell spreading	1/17	57/18722	0.0505367	0.102673	0.055385	GBP1	1
GO:0010574	GO:0010574	regulation of vascular endothelial growth factor production	1/17	58/18722	0.0514015	0.103605	0.0558878	HPSE	1
GO:0042743	GO:0042743	hydrogen peroxide metabolic process	1/17	58/18722	0.0514015	0.103605	0.0558878	HBB	1
GO:0010959	GO:0010959	regulation of metal ion transport	2/17	406/18722	0.0514797	0.103605	0.0558878	CXCL10/LILRB1	2
GO:0034655	GO:0034655	nucleobase-containing compound catabolic process	2/17	407/18722	0.0517066	0.103736	0.0559588	APOBEC3A/OAS2	2
GO:0001836	GO:0001836	release of cytochrome c from mitochondria	1/17	59/18722	0.0522655	0.103884	0.0560383	IFI6	1
GO:0002820	GO:0002820	negative regulation of adaptive immune response	1/17	59/18722	0.0522655	0.103884	0.0560383	LILRB1	1
GO:0090303	GO:0090303	positive regulation of wound healing	1/17	59/18722	0.0522655	0.103884	0.0560383	HPSE	1
GO:2000401	GO:2000401	regulation of lymphocyte migration	1/17	61/18722	0.0539914	0.106392	0.0573913	CXCL10	1
GO:0009116	GO:0009116	nucleoside metabolic process	1/17	62/18722	0.0548532	0.106392	0.0573913	APOBEC3A	1
GO:0010573	GO:0010573	vascular endothelial growth factor production	1/17	62/18722	0.0548532	0.106392	0.0573913	HPSE	1
GO:0032615	GO:0032615	interleukin-12 production	1/17	62/18722	0.0548532	0.106392	0.0573913	LILRB1	1
GO:0032623	GO:0032623	interleukin-2 production	1/17	62/18722	0.0548532	0.106392	0.0573913	GBP1	1
GO:0032655	GO:0032655	regulation of interleukin-12 production	1/17	62/18722	0.0548532	0.106392	0.0573913	LILRB1	1
GO:0032663	GO:0032663	regulation of interleukin-2 production	1/17	62/18722	0.0548532	0.106392	0.0573913	GBP1	1
GO:0045428	GO:0045428	regulation of nitric oxide biosynthetic process	1/17	62/18722	0.0548532	0.106392	0.0573913	HBB	1
GO:0006816	GO:0006816	calcium ion transport	2/17	422/18722	0.0551547	0.106454	0.0574248	CXCL10/LILRB1	2
GO:0002704	GO:0002704	negative regulation of leukocyte mediated immunity	1/17	63/18722	0.0557142	0.106454	0.0574248	LILRB1	1
GO:0030239	GO:0030239	myofibril assembly	1/17	63/18722	0.0557142	0.106454	0.0574248	CSRP1	1
GO:0031343	GO:0031343	positive regulation of cell killing	1/17	63/18722	0.0557142	0.106454	0.0574248	PRF1	1
GO:0050854	GO:0050854	regulation of antigen receptor-mediated signaling pathway	1/17	63/18722	0.0557142	0.106454	0.0574248	GBP1	1
GO:0032103	GO:0032103	positive regulation of response to external stimulus	2/17	427/18722	0.0563223	0.106513	0.0574565	CXCL10/IRF7	2
GO:0045670	GO:0045670	regulation of osteoclast differentiation	1/17	64/18722	0.0565746	0.106513	0.0574565	LILRB1	1
GO:0048247	GO:0048247	lymphocyte chemotaxis	1/17	64/18722	0.0565746	0.106513	0.0574565	CXCL10	1
GO:0055002	GO:0055002	striated muscle cell development	1/17	64/18722	0.0565746	0.106513	0.0574565	CSRP1	1
GO:0080164	GO:0080164	regulation of nitric oxide metabolic process	1/17	64/18722	0.0565746	0.106513	0.0574565	HBB	1
GO:0038034	GO:0038034	signal transduction in absence of ligand	1/17	65/18722	0.0574341	0.106569	0.0574866	IFI6	1
GO:0048524	GO:0048524	positive regulation of viral process	1/17	65/18722	0.0574341	0.106569	0.0574866	IFIT1	1
GO:0071677	GO:0071677	positive regulation of mononuclear cell migration	1/17	65/18722	0.0574341	0.106569	0.0574866	CXCL10	1
GO:0097192	GO:0097192	extrinsic apoptotic signaling pathway in absence of ligand	1/17	65/18722	0.0574341	0.106569	0.0574866	IFI6	1
GO:1905330	GO:1905330	regulation of morphogenesis of an epithelium	1/17	65/18722	0.0574341	0.106569	0.0574866	CXCL10	1
GO:0030193	GO:0030193	regulation of blood coagulation	1/17	66/18722	0.058293	0.107232	0.0578447	HPSE	1
GO:0050918	GO:0050918	positive chemotaxis	1/17	66/18722	0.058293	0.107232	0.0578447	CXCL10	1
GO:0072678	GO:0072678	T cell migration	1/17	66/18722	0.058293	0.107232	0.0578447	CXCL10	1
GO:0042130	GO:0042130	negative regulation of T cell proliferation	1/17	67/18722	0.0591511	0.107914	0.0582126	LILRB1	1
GO:0072665	GO:0072665	protein localization to vacuole	1/17	67/18722	0.0591511	0.107914	0.0582126	GBP1	1
GO:0009988	GO:0009988	cell-cell recognition	1/17	68/18722	0.0600085	0.107914	0.0582126	PRF1	1
GO:0010812	GO:0010812	negative regulation of cell-substrate adhesion	1/17	68/18722	0.0600085	0.107914	0.0582126	GBP1	1
GO:0031640	GO:0031640	killing of cells of other organism	1/17	68/18722	0.0600085	0.107914	0.0582126	PRF1	1
GO:0042267	GO:0042267	natural killer cell mediated cytotoxicity	1/17	68/18722	0.0600085	0.107914	0.0582126	LILRB1	1
GO:0051926	GO:0051926	negative regulation of calcium ion transport	1/17	68/18722	0.0600085	0.107914	0.0582126	LILRB1	1
GO:1900046	GO:1900046	regulation of hemostasis	1/17	68/18722	0.0600085	0.107914	0.0582126	HPSE	1
GO:0046700	GO:0046700	heterocycle catabolic process	2/17	445/18722	0.0605987	0.108671	0.058621	APOBEC3A/OAS2	2
GO:0034605	GO:0034605	cellular response to heat	1/17	69/18722	0.0608651	0.108845	0.0587146	CXCL10	1
GO:0002548	GO:0002548	monocyte chemotaxis	1/17	70/18722	0.0617211	0.110066	0.059373	CXCL10	1
GO:0044270	GO:0044270	cellular nitrogen compound catabolic process	2/17	451/18722	0.0620492	0.110066	0.059373	APOBEC3A/OAS2	2
GO:0002228	GO:0002228	natural killer cell mediated immunity	1/17	71/18722	0.0625762	0.110066	0.059373	LILRB1	1
GO:0032722	GO:0032722	positive regulation of chemokine production	1/17	71/18722	0.0625762	0.110066	0.059373	OAS3	1
GO:0050818	GO:0050818	regulation of coagulation	1/17	71/18722	0.0625762	0.110066	0.059373	HPSE	1
GO:0061515	GO:0061515	myeloid cell development	1/17	71/18722	0.0625762	0.110066	0.059373	LILRB1	1
GO:0050709	GO:0050709	negative regulation of protein secretion	1/17	72/18722	0.0634307	0.11096	0.0598557	RSAD2	1
GO:1903036	GO:1903036	positive regulation of response to wounding	1/17	72/18722	0.0634307	0.11096	0.0598557	HPSE	1
GO:0042058	GO:0042058	regulation of epidermal growth factor receptor signaling pathway	1/17	73/18722	0.0642844	0.111241	0.0600073	IFI6	1
GO:0050848	GO:0050848	regulation of calcium-mediated signaling	1/17	73/18722	0.0642844	0.111241	0.0600073	GBP1	1
GO:0070988	GO:0070988	demethylation	1/17	73/18722	0.0642844	0.111241	0.0600073	APOBEC3A	1
GO:1904427	GO:1904427	positive regulation of calcium ion transmembrane transport	1/17	73/18722	0.0642844	0.111241	0.0600073	CXCL10	1
GO:0051881	GO:0051881	regulation of mitochondrial membrane potential	1/17	74/18722	0.0651374	0.112414	0.06064	IFI6	1
GO:0019439	GO:0019439	aromatic compound catabolic process	2/17	467/18722	0.0659765	0.113557	0.0612565	APOBEC3A/OAS2	2
GO:0051051	GO:0051051	negative regulation of transport	2/17	470/18722	0.0667222	0.114128	0.0615642	LILRB1/RSAD2	2
GO:0006809	GO:0006809	nitric oxide biosynthetic process	1/17	76/18722	0.0668411	0.114128	0.0615642	HBB	1
GO:0032720	GO:0032720	negative regulation of tumor necrosis factor production	1/17	76/18722	0.0668411	0.114128	0.0615642	LILRB1	1
GO:0030500	GO:0030500	regulation of bone mineralization	1/17	78/18722	0.0685419	0.1158	0.0624662	ISG15	1
GO:0043154	GO:0043154	negative regulation of cysteine-type endopeptidase activity involved in apoptotic process	1/17	78/18722	0.0685419	0.1158	0.0624662	IFI6	1
GO:0070373	GO:0070373	negative regulation of ERK1 and ERK2 cascade	1/17	78/18722	0.0685419	0.1158	0.0624662	GBP1	1
GO:1903556	GO:1903556	negative regulation of tumor necrosis factor superfamily cytokine production	1/17	78/18722	0.0685419	0.1158	0.0624662	LILRB1	1
GO:0006029	GO:0006029	proteoglycan metabolic process	1/17	79/18722	0.0693913	0.116014	0.0625815	HPSE	1
GO:0051279	GO:0051279	regulation of release of sequestered calcium ion into cytosol	1/17	79/18722	0.0693913	0.116014	0.0625815	CXCL10	1
GO:0061844	GO:0061844	antimicrobial humoral immune response mediated by antimicrobial peptide	1/17	79/18722	0.0693913	0.116014	0.0625815	CXCL10	1
GO:1901184	GO:1901184	regulation of ERBB signaling pathway	1/17	79/18722	0.0693913	0.116014	0.0625815	IFI6	1
GO:0042110	GO:0042110	T cell activation	2/17	487/18722	0.0710032	0.117928	0.0636145	LILRB1/RSAD2	2
GO:0001942	GO:0001942	hair follicle development	1/17	81/18722	0.0710877	0.117928	0.0636145	HPSE	1
GO:0046209	GO:0046209	nitric oxide metabolic process	1/17	81/18722	0.0710877	0.117928	0.0636145	HBB	1
GO:0001910	GO:0001910	regulation of leukocyte mediated cytotoxicity	1/17	82/18722	0.0719349	0.118171	0.0637455	LILRB1	1
GO:0072527	GO:0072527	pyrimidine-containing compound metabolic process	1/17	82/18722	0.0719349	0.118171	0.0637455	APOBEC3A	1
GO:2001057	GO:2001057	reactive nitrogen species metabolic process	1/17	82/18722	0.0719349	0.118171	0.0637455	HBB	1
GO:0031397	GO:0031397	negative regulation of protein ubiquitination	1/17	83/18722	0.0727813	0.118171	0.0637455	ISG15	1
GO:0043367	GO:0043367	CD4-positive, alpha-beta T cell differentiation	1/17	83/18722	0.0727813	0.118171	0.0637455	RSAD2	1
GO:0050672	GO:0050672	negative regulation of lymphocyte proliferation	1/17	83/18722	0.0727813	0.118171	0.0637455	LILRB1	1
GO:0051899	GO:0051899	membrane depolarization	1/17	83/18722	0.0727813	0.118171	0.0637455	IFI6	1
GO:1901361	GO:1901361	organic cyclic compound catabolic process	2/17	495/18722	0.0730494	0.118171	0.0637455	APOBEC3A/OAS2	2
GO:0015844	GO:0015844	monoamine transport	1/17	84/18722	0.073627	0.118171	0.0637455	LILRB1	1
GO:0022404	GO:0022404	molting cycle process	1/17	84/18722	0.073627	0.118171	0.0637455	HPSE	1
GO:0022405	GO:0022405	hair cycle process	1/17	84/18722	0.073627	0.118171	0.0637455	HPSE	1
GO:0032945	GO:0032945	negative regulation of mononuclear cell proliferation	1/17	84/18722	0.073627	0.118171	0.0637455	LILRB1	1
GO:0045445	GO:0045445	myoblast differentiation	1/17	84/18722	0.073627	0.118171	0.0637455	CXCL10	1
GO:0098773	GO:0098773	skin epidermis development	1/17	85/18722	0.0744719	0.119229	0.0643162	HPSE	1
GO:2000117	GO:2000117	negative regulation of cysteine-type endopeptidase activity	1/17	86/18722	0.0753162	0.120281	0.0648835	IFI6	1
GO:0070098	GO:0070098	chemokine-mediated signaling pathway	1/17	88/18722	0.0770025	0.122365	0.0660078	CXCL10	1
GO:1901657	GO:1901657	glycosyl compound metabolic process	1/17	88/18722	0.0770025	0.122365	0.0660078	APOBEC3A	1
GO:0045638	GO:0045638	negative regulation of myeloid cell differentiation	1/17	90/18722	0.0786859	0.124424	0.0671186	LILRB1	1
GO:0070664	GO:0070664	negative regulation of leukocyte proliferation	1/17	90/18722	0.0786859	0.124424	0.0671186	LILRB1	1
GO:0007589	GO:0007589	body fluid secretion	1/17	93/18722	0.0812055	0.127779	0.0689283	OAS2	1
GO:0033273	GO:0033273	response to vitamin	1/17	93/18722	0.0812055	0.127779	0.0689283	CXCL10	1
GO:0002690	GO:0002690	positive regulation of leukocyte chemotaxis	1/17	94/18722	0.082044	0.128156	0.0691317	CXCL10	1
GO:0030316	GO:0030316	osteoclast differentiation	1/17	94/18722	0.082044	0.128156	0.0691317	LILRB1	1
GO:0032091	GO:0032091	negative regulation of protein binding	1/17	94/18722	0.082044	0.128156	0.0691317	IFIT1	1
GO:1903321	GO:1903321	negative regulation of protein modification by small protein conjugation or removal	1/17	95/18722	0.0828817	0.129151	0.0696681	ISG15	1
GO:0010769	GO:0010769	regulation of cell morphogenesis involved in differentiation	1/17	96/18722	0.0837187	0.130139	0.0702013	GBP1	1
GO:0070167	GO:0070167	regulation of biomineral tissue development	1/17	97/18722	0.084555	0.130178	0.0702224	ISG15	1
GO:1990868	GO:1990868	response to chemokine	1/17	97/18722	0.084555	0.130178	0.0702224	CXCL10	1
GO:1990869	GO:1990869	cellular response to chemokine	1/17	97/18722	0.084555	0.130178	0.0702224	CXCL10	1
GO:2001237	GO:2001237	negative regulation of extrinsic apoptotic signaling pathway	1/17	97/18722	0.084555	0.130178	0.0702224	IFI6	1
GO:0032642	GO:0032642	regulation of chemokine production	1/17	98/18722	0.0853906	0.13115	0.0707467	OAS3	1
GO:0032602	GO:0032602	chemokine production	1/17	99/18722	0.0862254	0.131802	0.0710982	OAS3	1
GO:0110149	GO:0110149	regulation of biomineralization	1/17	99/18722	0.0862254	0.131802	0.0710982	ISG15	1
GO:0044728	GO:0044728	DNA methylation or demethylation	1/17	100/18722	0.0870596	0.132761	0.0716155	APOBEC3A	1
GO:0098869	GO:0098869	cellular oxidant detoxification	1/17	101/18722	0.087893	0.133714	0.0721297	HBB	1
GO:0010522	GO:0010522	regulation of calcium ion transport into cytosol	1/17	102/18722	0.0887257	0.134028	0.0722991	CXCL10	1
GO:0035710	GO:0035710	CD4-positive, alpha-beta T cell activation	1/17	102/18722	0.0887257	0.134028	0.0722991	RSAD2	1
GO:1902106	GO:1902106	negative regulation of leukocyte differentiation	1/17	102/18722	0.0887257	0.134028	0.0722991	LILRB1	1
GO:0030593	GO:0030593	neutrophil chemotaxis	1/17	103/18722	0.0895577	0.134651	0.0726352	CXCL10	1
GO:0045639	GO:0045639	positive regulation of myeloid cell differentiation	1/17	103/18722	0.0895577	0.134651	0.0726352	ISG15	1
GO:0046634	GO:0046634	regulation of alpha-beta T cell activation	1/17	104/18722	0.090389	0.135267	0.0729677	LILRB1	1
GO:1903076	GO:1903076	regulation of protein localization to plasma membrane	1/17	104/18722	0.090389	0.135267	0.0729677	GBP1	1
GO:0035821	GO:0035821	modulation of process of other organism	1/17	106/18722	0.0920494	0.136449	0.0736048	PRF1	1
GO:1903707	GO:1903707	negative regulation of hemopoiesis	1/17	106/18722	0.0920494	0.136449	0.0736048	LILRB1	1
GO:0002824	GO:0002824	positive regulation of adaptive immune response based on somatic recombination of immune receptors built from immunoglobulin superfamily domains	1/17	107/18722	0.0928785	0.136449	0.0736048	RSAD2	1
GO:0007229	GO:0007229	integrin-mediated signaling pathway	1/17	107/18722	0.0928785	0.136449	0.0736048	ISG15	1
GO:0008637	GO:0008637	apoptotic mitochondrial changes	1/17	107/18722	0.0928785	0.136449	0.0736048	IFI6	1
GO:0010927	GO:0010927	cellular component assembly involved in morphogenesis	1/17	107/18722	0.0928785	0.136449	0.0736048	CSRP1	1
GO:0042303	GO:0042303	molting cycle	1/17	107/18722	0.0928785	0.136449	0.0736048	HPSE	1
GO:0042633	GO:0042633	hair cycle	1/17	107/18722	0.0928785	0.136449	0.0736048	HPSE	1
GO:0007173	GO:0007173	epidermal growth factor receptor signaling pathway	1/17	108/18722	0.0937069	0.137038	0.073923	IFI6	1
GO:0034446	GO:0034446	substrate adhesion-dependent cell spreading	1/17	108/18722	0.0937069	0.137038	0.073923	GBP1	1
GO:0002698	GO:0002698	negative regulation of immune effector process	1/17	110/18722	0.0953617	0.138512	0.0747178	LILRB1	1
GO:0003014	GO:0003014	renal system process	1/17	110/18722	0.0953617	0.138512	0.0747178	HBB	1
GO:0009408	GO:0009408	response to heat	1/17	110/18722	0.0953617	0.138512	0.0747178	CXCL10	1
GO:0002821	GO:0002821	positive regulation of adaptive immune response	1/17	112/18722	0.0970135	0.140276	0.0756696	RSAD2	1
GO:0046632	GO:0046632	alpha-beta T cell differentiation	1/17	112/18722	0.0970135	0.140276	0.0756696	RSAD2	1
GO:0002708	GO:0002708	positive regulation of lymphocyte mediated immunity	1/17	113/18722	0.0978384	0.14052	0.0758008	RSAD2	1
GO:0031623	GO:0031623	receptor internalization	1/17	113/18722	0.0978384	0.14052	0.0758008	LILRB1	1
GO:0071347	GO:0071347	cellular response to interleukin-1	1/17	113/18722	0.0978384	0.14052	0.0758008	GBP1	1
GO:0002286	GO:0002286	T cell activation involved in immune response	1/17	114/18722	0.0986625	0.141387	0.0762687	LILRB1	1
GO:0030278	GO:0030278	regulation of ossification	1/17	115/18722	0.099486	0.141619	0.0763937	ISG15	1
GO:0051209	GO:0051209	release of sequestered calcium ion into cytosol	1/17	115/18722	0.099486	0.141619	0.0763937	CXCL10	1
GO:0071675	GO:0071675	regulation of mononuclear cell migration	1/17	115/18722	0.099486	0.141619	0.0763937	CXCL10	1
GO:0051283	GO:0051283	negative regulation of sequestering of calcium ion	1/17	116/18722	0.100309	0.142159	0.0766854	CXCL10	1
GO:1990748	GO:1990748	cellular detoxification	1/17	116/18722	0.100309	0.142159	0.0766854	HBB	1
GO:0014902	GO:0014902	myotube differentiation	1/17	117/18722	0.101131	0.142381	0.0768052	CXCL10	1
GO:0072676	GO:0072676	lymphocyte migration	1/17	117/18722	0.101131	0.142381	0.0768052	CXCL10	1
GO:1903828	GO:1903828	negative regulation of cellular protein localization	1/17	117/18722	0.101131	0.142381	0.0768052	GBP1	1
GO:0051282	GO:0051282	regulation of sequestering of calcium ion	1/17	118/18722	0.101952	0.142911	0.0770909	CXCL10	1
GO:0071346	GO:0071346	cellular response to interferon-gamma	1/17	118/18722	0.101952	0.142911	0.0770909	GBP1	1
GO:0030282	GO:0030282	bone mineralization	1/17	119/18722	0.102773	0.143747	0.0775421	ISG15	1
GO:0006304	GO:0006304	DNA modification	1/17	120/18722	0.103593	0.143953	0.0776532	APOBEC3A	1
GO:0030218	GO:0030218	erythrocyte differentiation	1/17	120/18722	0.103593	0.143953	0.0776532	ISG15	1
GO:0051897	GO:0051897	positive regulation of protein kinase B signaling	1/17	120/18722	0.103593	0.143953	0.0776532	HPSE	1
GO:0038127	GO:0038127	ERBB signaling pathway	1/17	121/18722	0.104412	0.144047	0.0777035	IFI6	1
GO:0002688	GO:0002688	regulation of leukocyte chemotaxis	1/17	122/18722	0.10523	0.144047	0.0777035	CXCL10	1
GO:0019730	GO:0019730	antimicrobial humoral response	1/17	122/18722	0.10523	0.144047	0.0777035	CXCL10	1
GO:0050868	GO:0050868	negative regulation of T cell activation	1/17	122/18722	0.10523	0.144047	0.0777035	LILRB1	1
GO:0051208	GO:0051208	sequestering of calcium ion	1/17	122/18722	0.10523	0.144047	0.0777035	CXCL10	1
GO:0051928	GO:0051928	positive regulation of calcium ion transport	1/17	122/18722	0.10523	0.144047	0.0777035	CXCL10	1
GO:1990266	GO:1990266	neutrophil migration	1/17	122/18722	0.10523	0.144047	0.0777035	CXCL10	1
GO:0050852	GO:0050852	T cell receptor signaling pathway	1/17	123/18722	0.106048	0.144857	0.0781407	GBP1	1
GO:0097237	GO:0097237	cellular response to toxic substance	1/17	124/18722	0.106865	0.145663	0.0785756	HBB	1
GO:0070585	GO:0070585	protein localization to mitochondrion	1/17	125/18722	0.107682	0.145847	0.0786748	ISG15	1
GO:0071621	GO:0071621	granulocyte chemotaxis	1/17	125/18722	0.107682	0.145847	0.0786748	CXCL10	1
GO:1904375	GO:1904375	regulation of protein localization to cell periphery	1/17	125/18722	0.107682	0.145847	0.0786748	GBP1	1
GO:0051224	GO:0051224	negative regulation of protein transport	1/17	127/18722	0.109312	0.147744	0.0796981	RSAD2	1
GO:0034101	GO:0034101	erythrocyte homeostasis	1/17	129/18722	0.11094	0.149629	0.080715	ISG15	1
GO:0045089	GO:0045089	positive regulation of innate immune response	1/17	131/18722	0.112565	0.151186	0.0815547	IRF7	1
GO:1904950	GO:1904950	negative regulation of establishment of protein localization	1/17	131/18722	0.112565	0.151186	0.0815547	RSAD2	1
GO:0002705	GO:0002705	positive regulation of leukocyte mediated immunity	1/17	134/18722	0.114998	0.153809	0.0829698	RSAD2	1
GO:0061041	GO:0061041	regulation of wound healing	1/17	134/18722	0.114998	0.153809	0.0829698	HPSE	1
GO:0002687	GO:0002687	positive regulation of leukocyte migration	1/17	135/18722	0.115807	0.15457	0.08338	CXCL10	1
GO:0003158	GO:0003158	endothelium development	1/17	136/18722	0.116616	0.155326	0.0837881	CXCL10	1
GO:0030879	GO:0030879	mammary gland development	1/17	137/18722	0.117424	0.156079	0.084194	OAS2	1
GO:0034341	GO:0034341	response to interferon-gamma	1/17	141/18722	0.120649	0.159376	0.0859724	GBP1	1
GO:0050921	GO:0050921	positive regulation of chemotaxis	1/17	141/18722	0.120649	0.159376	0.0859724	CXCL10	1
GO:1903038	GO:1903038	negative regulation of leukocyte cell-cell adhesion	1/17	141/18722	0.120649	0.159376	0.0859724	LILRB1	1
GO:0097553	GO:0097553	calcium ion transmembrane import into cytosol	1/17	142/18722	0.121453	0.160109	0.086368	CXCL10	1
GO:0070555	GO:0070555	response to interleukin-1	1/17	143/18722	0.122257	0.160838	0.0867614	GBP1	1
GO:0007189	GO:0007189	adenylate cyclase-activating G protein-coupled receptor signaling pathway	1/17	146/18722	0.124665	0.163336	0.0881088	CXCL10	1
GO:0042542	GO:0042542	response to hydrogen peroxide	1/17	146/18722	0.124665	0.163336	0.0881088	HBB	1
GO:0010212	GO:0010212	response to ionizing radiation	1/17	148/18722	0.126266	0.164762	0.0888778	CXCL10	1
GO:0097530	GO:0097530	granulocyte migration	1/17	148/18722	0.126266	0.164762	0.0888778	CXCL10	1
GO:0016525	GO:0016525	negative regulation of angiogenesis	1/17	149/18722	0.127066	0.165469	0.0892593	CXCL10	1
GO:1904064	GO:1904064	positive regulation of cation transmembrane transport	1/17	151/18722	0.128663	0.166536	0.0898347	CXCL10	1
GO:2000181	GO:2000181	negative regulation of blood vessel morphogenesis	1/17	151/18722	0.128663	0.166536	0.0898347	CXCL10	1
GO:2001236	GO:2001236	regulation of extrinsic apoptotic signaling pathway	1/17	151/18722	0.128663	0.166536	0.0898347	IFI6	1
GO:0098754	GO:0098754	detoxification	1/17	152/18722	0.129461	0.166895	0.0900286	HBB	1
GO:1901343	GO:1901343	negative regulation of vasculature development	1/17	152/18722	0.129461	0.166895	0.0900286	CXCL10	1
GO:0002262	GO:0002262	myeloid cell homeostasis	1/17	157/18722	0.133438	0.171335	0.0924237	ISG15	1
GO:0051250	GO:0051250	negative regulation of lymphocyte activation	1/17	157/18722	0.133438	0.171335	0.0924237	LILRB1	1
GO:1903169	GO:1903169	regulation of calcium ion transmembrane transport	1/17	159/18722	0.135025	0.173026	0.0933358	CXCL10	1
GO:0043271	GO:0043271	negative regulation of ion transport	1/17	160/18722	0.135817	0.173349	0.09351	LILRB1	1
GO:0060402	GO:0060402	calcium ion transport into cytosol	1/17	160/18722	0.135817	0.173349	0.09351	CXCL10	1
GO:0051100	GO:0051100	negative regulation of binding	1/17	162/18722	0.137399	0.17502	0.0944117	IFIT1	1
GO:0043112	GO:0043112	receptor metabolic process	1/17	166/18722	0.140555	0.178626	0.0963568	LILRB1	1
GO:0009451	GO:0009451	RNA modification	1/17	167/18722	0.141343	0.178626	0.0963568	APOBEC3A	1
GO:0034767	GO:0034767	positive regulation of ion transmembrane transport	1/17	167/18722	0.141343	0.178626	0.0963568	CXCL10	1
GO:1903034	GO:1903034	regulation of response to wounding	1/17	167/18722	0.141343	0.178626	0.0963568	HPSE	1
GO:0002833	GO:0002833	positive regulation of response to biotic stimulus	1/17	168/18722	0.14213	0.179268	0.0967028	IRF7	1
GO:0031214	GO:0031214	biomineral tissue development	1/17	169/18722	0.142916	0.179905	0.0970469	ISG15	1
GO:0042129	GO:0042129	regulation of T cell proliferation	1/17	171/18722	0.144486	0.181171	0.0977298	LILRB1	1
GO:0110148	GO:0110148	biomineralization	1/17	171/18722	0.144486	0.181171	0.0977298	ISG15	1
GO:0007584	GO:0007584	response to nutrient	1/17	174/18722	0.146836	0.183759	0.0991256	CXCL10	1
GO:1905475	GO:1905475	regulation of protein localization to membrane	1/17	175/18722	0.147617	0.184378	0.0994596	GBP1	1
GO:0071466	GO:0071466	cellular response to xenobiotic stimulus	1/17	177/18722	0.149179	0.185967	0.100317	APOBEC3A	1
GO:0009266	GO:0009266	response to temperature stimulus	1/17	178/18722	0.149959	0.186577	0.100646	CXCL10	1
GO:0043409	GO:0043409	negative regulation of MAPK cascade	1/17	180/18722	0.151517	0.188151	0.101495	GBP1	1
GO:0051260	GO:0051260	protein homooligomerization	1/17	182/18722	0.153072	0.18935	0.102141	PRF1	1
GO:0060401	GO:0060401	cytosolic calcium ion transport	1/17	182/18722	0.153072	0.18935	0.102141	CXCL10	1
GO:0055001	GO:0055001	muscle cell development	1/17	184/18722	0.154625	0.190902	0.102979	CSRP1	1
GO:0051896	GO:0051896	regulation of protein kinase B signaling	1/17	185/18722	0.1554	0.191491	0.103297	HPSE	1
GO:0008217	GO:0008217	regulation of blood pressure	1/17	186/18722	0.156175	0.192077	0.103613	HBB	1
GO:0002695	GO:0002695	negative regulation of leukocyte activation	1/17	187/18722	0.156949	0.19266	0.103927	LILRB1	1
GO:0002285	GO:0002285	lymphocyte activation involved in immune response	1/17	194/18722	0.162347	0.198906	0.107297	LILRB1	1
GO:0022408	GO:0022408	negative regulation of cell-cell adhesion	1/17	196/18722	0.163884	0.199268	0.107491	LILRB1	1
GO:0031032	GO:0031032	actomyosin structure organization	1/17	196/18722	0.163884	0.199268	0.107491	CSRP1	1
GO:0043393	GO:0043393	regulation of protein binding	1/17	196/18722	0.163884	0.199268	0.107491	IFIT1	1
GO:0071674	GO:0071674	mononuclear cell migration	1/17	196/18722	0.163884	0.199268	0.107491	CXCL10	1
GO:0042098	GO:0042098	T cell proliferation	1/17	199/18722	0.166183	0.201682	0.108794	LILRB1	1
GO:0019722	GO:0019722	calcium-mediated signaling	1/17	202/18722	0.168477	0.20408	0.110087	GBP1	1
GO:0051701	GO:0051701	biological process involved in interaction with host	1/17	203/18722	0.16924	0.204618	0.110378	IFIT1	1
GO:0060348	GO:0060348	bone development	1/17	205/18722	0.170765	0.206074	0.111163	LILRB1	1
GO:0016064	GO:0016064	immunoglobulin mediated immune response	1/17	207/18722	0.172287	0.20752	0.111943	IRF7	1
GO:0043281	GO:0043281	regulation of cysteine-type endopeptidase activity involved in apoptotic process	1/17	209/18722	0.173806	0.20831	0.112369	IFI6	1
GO:0002685	GO:0002685	regulation of leukocyte migration	1/17	210/18722	0.174565	0.20831	0.112369	CXCL10	1
GO:0019724	GO:0019724	B cell mediated immunity	1/17	210/18722	0.174565	0.20831	0.112369	IRF7	1
GO:0031396	GO:0031396	regulation of protein ubiquitination	1/17	210/18722	0.174565	0.20831	0.112369	ISG15	1
GO:0050866	GO:0050866	negative regulation of cell activation	1/17	210/18722	0.174565	0.20831	0.112369	LILRB1	1
GO:0030100	GO:0030100	regulation of endocytosis	1/17	211/18722	0.175323	0.20844	0.112439	LILRB1	1
GO:0043491	GO:0043491	protein kinase B signaling	1/17	211/18722	0.175323	0.20844	0.112439	HPSE	1
GO:0051651	GO:0051651	maintenance of location in cell	1/17	213/18722	0.176837	0.209851	0.1132	CXCL10	1
GO:0009612	GO:0009612	response to mechanical stimulus	1/17	216/18722	0.179103	0.211757	0.114229	CXCL10	1
GO:0050870	GO:0050870	positive regulation of T cell activation	1/17	216/18722	0.179103	0.211757	0.114229	LILRB1	1
GO:0034764	GO:0034764	positive regulation of transmembrane transport	1/17	219/18722	0.181364	0.213643	0.115246	CXCL10	1
GO:0097191	GO:0097191	extrinsic apoptotic signaling pathway	1/17	219/18722	0.181364	0.213643	0.115246	IFI6	1
GO:0097529	GO:0097529	myeloid leukocyte migration	1/17	220/18722	0.182116	0.214136	0.115512	CXCL10	1
GO:0010810	GO:0010810	regulation of cell-substrate adhesion	1/17	221/18722	0.182867	0.214627	0.115777	GBP1	1
GO:0000302	GO:0000302	response to reactive oxygen species	1/17	222/18722	0.183618	0.215115	0.11604	HBB	1
GO:0050920	GO:0050920	regulation of chemotaxis	1/17	223/18722	0.184368	0.2156	0.116302	CXCL10	1
GO:2001234	GO:2001234	negative regulation of apoptotic signaling pathway	1/17	224/18722	0.185118	0.216083	0.116562	IFI6	1
GO:0008037	GO:0008037	cell recognition	1/17	225/18722	0.185867	0.216171	0.11661	PRF1	1
GO:0050670	GO:0050670	regulation of lymphocyte proliferation	1/17	225/18722	0.185867	0.216171	0.11661	LILRB1	1
GO:0032944	GO:0032944	regulation of mononuclear cell proliferation	1/17	227/18722	0.187362	0.217517	0.117336	LILRB1	1
GO:0071356	GO:0071356	cellular response to tumor necrosis factor	1/17	229/18722	0.188856	0.218854	0.118057	GBP1	1
GO:0030595	GO:0030595	leukocyte chemotaxis	1/17	230/18722	0.189601	0.219323	0.11831	CXCL10	1
GO:0007160	GO:0007160	cell-matrix adhesion	1/17	233/18722	0.191835	0.221109	0.119273	HPSE	1
GO:0007188	GO:0007188	adenylate cyclase-modulating G protein-coupled receptor signaling pathway	1/17	233/18722	0.191835	0.221109	0.119273	CXCL10	1
GO:2000116	GO:2000116	regulation of cysteine-type endopeptidase activity	1/17	235/18722	0.19332	0.222422	0.119982	IFI6	1
GO:0031334	GO:0031334	positive regulation of protein-containing complex assembly	1/17	237/18722	0.194803	0.223727	0.120686	ISG15	1
GO:1903039	GO:1903039	positive regulation of leukocyte cell-cell adhesion	1/17	239/18722	0.196283	0.225025	0.121386	LILRB1	1
GO:0050851	GO:0050851	antigen receptor-mediated signaling pathway	1/17	240/18722	0.197023	0.22547	0.121626	GBP1	1
GO:1903320	GO:1903320	regulation of protein modification by small protein conjugation or removal	1/17	242/18722	0.198499	0.226755	0.122319	ISG15	1
GO:0006898	GO:0006898	receptor-mediated endocytosis	1/17	244/18722	0.199973	0.228033	0.123009	LILRB1	1
GO:0070663	GO:0070663	regulation of leukocyte proliferation	1/17	245/18722	0.200709	0.228467	0.123242	LILRB1	1
GO:0010951	GO:0010951	negative regulation of endopeptidase activity	1/17	252/18722	0.205844	0.233897	0.126171	IFI6	1
GO:0034612	GO:0034612	response to tumor necrosis factor	1/17	253/18722	0.206575	0.234312	0.126396	GBP1	1
GO:0030217	GO:0030217	T cell differentiation	1/17	257/18722	0.209492	0.237203	0.127955	RSAD2	1
GO:0009636	GO:0009636	response to toxic substance	1/17	262/18722	0.213125	0.240468	0.129716	HBB	1
GO:0010466	GO:0010466	negative regulation of peptidase activity	1/17	262/18722	0.213125	0.240468	0.129716	IFI6	1
GO:0043588	GO:0043588	skin development	1/17	263/18722	0.213849	0.240862	0.129929	HPSE	1
GO:0050708	GO:0050708	regulation of protein secretion	1/17	268/18722	0.217463	0.244503	0.131893	RSAD2	1
GO:0048872	GO:0048872	homeostasis of number of cells	1/17	272/18722	0.220343	0.247308	0.133406	ISG15	1
GO:0002366	GO:0002366	leukocyte activation involved in immune response	1/17	275/18722	0.222496	0.248855	0.13424	LILRB1	1
GO:0043270	GO:0043270	positive regulation of ion transport	1/17	275/18722	0.222496	0.248855	0.13424	CXCL10	1
GO:0006401	GO:0006401	RNA catabolic process	1/17	278/18722	0.224644	0.250384	0.135065	OAS2	1
GO:0031349	GO:0031349	positive regulation of defense response	1/17	278/18722	0.224644	0.250384	0.135065	IRF7	1
GO:0002263	GO:0002263	cell activation involved in immune response	1/17	279/18722	0.225358	0.250745	0.13526	LILRB1	1
GO:0015850	GO:0015850	organic hydroxy compound transport	1/17	284/18722	0.228922	0.253393	0.136689	LILRB1	1
GO:0022409	GO:0022409	positive regulation of cell-cell adhesion	1/17	284/18722	0.228922	0.253393	0.136689	LILRB1	1
GO:0072659	GO:0072659	protein localization to plasma membrane	1/17	284/18722	0.228922	0.253393	0.136689	GBP1	1
GO:0046651	GO:0046651	lymphocyte proliferation	1/17	288/18722	0.231763	0.255656	0.137909	LILRB1	1
GO:0097193	GO:0097193	intrinsic apoptotic signaling pathway	1/17	288/18722	0.231763	0.255656	0.137909	IFI6	1
GO:0044403	GO:0044403	biological process involved in symbiotic interaction	1/17	290/18722	0.233179	0.256237	0.138223	IFIT1	1
GO:0002429	GO:0002429	immune response-activating cell surface receptor signaling pathway	1/17	291/18722	0.233886	0.256237	0.138223	GBP1	1
GO:0002757	GO:0002757	immune response-activating signal transduction	1/17	291/18722	0.233886	0.256237	0.138223	GBP1	1
GO:0032943	GO:0032943	mononuclear cell proliferation	1/17	291/18722	0.233886	0.256237	0.138223	LILRB1	1
GO:0022604	GO:0022604	regulation of cell morphogenesis	1/17	309/18722	0.246512	0.269151	0.145189	GBP1	1
GO:0070372	GO:0070372	regulation of ERK1 and ERK2 cascade	1/17	309/18722	0.246512	0.269151	0.145189	GBP1	1
GO:0060326	GO:0060326	cell chemotaxis	1/17	310/18722	0.247208	0.269452	0.145351	CXCL10	1
GO:0019932	GO:0019932	second-messenger-mediated signaling	1/17	312/18722	0.248597	0.27005	0.145674	GBP1	1
GO:0070588	GO:0070588	calcium ion transmembrane transport	1/17	312/18722	0.248597	0.27005	0.145674	CXCL10	1
GO:0006959	GO:0006959	humoral immune response	1/17	317/18722	0.25206	0.273349	0.147454	CXCL10	1
GO:0070661	GO:0070661	leukocyte proliferation	1/17	318/18722	0.252751	0.273636	0.147608	LILRB1	1
GO:0007204	GO:0007204	positive regulation of cytosolic calcium ion concentration	1/17	319/18722	0.253442	0.273922	0.147762	CXCL10	1
GO:0008544	GO:0008544	epidermis development	1/17	324/18722	0.256884	0.277175	0.149517	HPSE	1
GO:0060562	GO:0060562	epithelial tube morphogenesis	1/17	325/18722	0.25757	0.27745	0.149666	CXCL10	1
GO:0051235	GO:0051235	maintenance of location	1/17	326/18722	0.258256	0.277723	0.149813	CXCL10	1
GO:0007517	GO:0007517	muscle organ development	1/17	327/18722	0.258942	0.277994	0.149959	CXCL10	1
GO:0050863	GO:0050863	regulation of T cell activation	1/17	329/18722	0.260311	0.278998	0.150501	LILRB1	1
GO:0070371	GO:0070371	ERK1 and ERK2 cascade	1/17	330/18722	0.260995	0.279264	0.150644	GBP1	1
GO:1990778	GO:1990778	protein localization to cell periphery	1/17	333/18722	0.263042	0.280987	0.151573	GBP1	1
GO:1903037	GO:1903037	regulation of leukocyte cell-cell adhesion	1/17	336/18722	0.265084	0.282698	0.152496	LILRB1	1
GO:0045765	GO:0045765	regulation of angiogenesis	1/17	342/18722	0.269152	0.28656	0.15458	CXCL10	1
GO:1901342	GO:1901342	regulation of vasculature development	1/17	348/18722	0.273199	0.290388	0.156645	CXCL10	1
GO:0045861	GO:0045861	negative regulation of proteolysis	1/17	351/18722	0.275215	0.292046	0.157539	IFI6	1
GO:0051480	GO:0051480	regulation of cytosolic calcium ion concentration	1/17	353/18722	0.276556	0.292985	0.158046	CXCL10	1
GO:2001233	GO:2001233	regulation of apoptotic signaling pathway	1/17	356/18722	0.278563	0.294625	0.15893	IFI6	1
GO:1904062	GO:1904062	regulation of cation transmembrane transport	1/17	357/18722	0.279231	0.294845	0.159049	CXCL10	1
GO:0009306	GO:0009306	protein secretion	1/17	359/18722	0.280564	0.295767	0.159547	RSAD2	1
GO:0035592	GO:0035592	establishment of protein localization to extracellular region	1/17	360/18722	0.28123	0.295983	0.159663	RSAD2	1
GO:0051251	GO:0051251	positive regulation of lymphocyte activation	1/17	362/18722	0.282561	0.296897	0.160156	LILRB1	1
GO:0051098	GO:0051098	regulation of binding	1/17	363/18722	0.283225	0.297109	0.16027	IFIT1	1
GO:0140694	GO:0140694	non-membrane-bounded organelle assembly	1/17	367/18722	0.285876	0.299401	0.161507	CSRP1	1
GO:0071692	GO:0071692	protein localization to extracellular region	1/17	368/18722	0.286538	0.299605	0.161617	RSAD2	1
GO:0050900	GO:0050900	leukocyte migration	1/17	369/18722	0.287199	0.299807	0.161726	CXCL10	1
GO:0007159	GO:0007159	leukocyte cell-cell adhesion	1/17	371/18722	0.288519	0.300696	0.162205	LILRB1	1
GO:0030098	GO:0030098	lymphocyte differentiation	1/17	374/18722	0.290494	0.302265	0.163051	RSAD2	1
GO:0002253	GO:0002253	activation of immune response	1/17	375/18722	0.291152	0.302458	0.163156	GBP1	1
GO:0044282	GO:0044282	small molecule catabolic process	1/17	376/18722	0.291808	0.302651	0.16326	APOBEC3A	1
GO:0051346	GO:0051346	negative regulation of hydrolase activity	1/17	379/18722	0.293775	0.3042	0.164095	IFI6	1
GO:0045786	GO:0045786	negative regulation of cell cycle	1/17	385/18722	0.297694	0.307761	0.166016	LILRB1	1
GO:0009100	GO:0009100	glycoprotein metabolic process	1/17	387/18722	0.298995	0.308609	0.166474	HPSE	1
GO:0060537	GO:0060537	muscle tissue development	1/17	403/18722	0.309327	0.318761	0.17195	CSRP1	1
GO:0001503	GO:0001503	ossification	1/17	408/18722	0.312526	0.321541	0.17345	ISG15	1
GO:0002696	GO:0002696	positive regulation of leukocyte activation	1/17	409/18722	0.313164	0.321682	0.173526	LILRB1	1
GO:0050867	GO:0050867	positive regulation of cell activation	1/17	420/18722	0.320147	0.32833	0.177112	LILRB1	1
GO:0043254	GO:0043254	regulation of protein-containing complex assembly	1/17	427/18722	0.324556	0.332321	0.179265	ISG15	1
GO:0052548	GO:0052548	regulation of endopeptidase activity	1/17	432/18722	0.327689	0.334994	0.180707	IFI6	1
GO:0042391	GO:0042391	regulation of membrane potential	1/17	434/18722	0.328938	0.335736	0.181107	IFI6	1
GO:0048732	GO:0048732	gland development	1/17	436/18722	0.330185	0.336474	0.181505	OAS2	1
GO:0045785	GO:0045785	positive regulation of cell adhesion	1/17	437/18722	0.330808	0.336575	0.181559	LILRB1	1
GO:0006979	GO:0006979	response to oxidative stress	1/17	446/18722	0.336388	0.34171	0.18433	HBB	1
GO:0006874	GO:0006874	cellular calcium ion homeostasis	1/17	448/18722	0.337622	0.341882	0.184422	CXCL10	1
GO:0022407	GO:0022407	regulation of cell-cell adhesion	1/17	448/18722	0.337622	0.341882	0.184422	LILRB1	1
GO:0009314	GO:0009314	response to radiation	1/17	456/18722	0.342536	0.346312	0.186812	CXCL10	1
GO:0055074	GO:0055074	calcium ion homeostasis	1/17	460/18722	0.344981	0.348235	0.187849	CXCL10	1
GO:0052547	GO:0052547	regulation of peptidase activity	1/17	461/18722	0.34559	0.348303	0.187886	IFI6	1
GO:0009410	GO:0009410	response to xenobiotic stimulus	1/17	462/18722	0.3462	0.34837	0.187922	APOBEC3A	1
GO:0023061	GO:0023061	signal release	1/17	463/18722	0.346808	0.348436	0.187958	LILRB1	1
GO:0031667	GO:0031667	response to nutrient levels	1/17	474/18722	0.353469	0.354573	0.191268	CXCL10	1
GO:0072503	GO:0072503	cellular divalent inorganic cation homeostasis	1/17	486/18722	0.360662	0.361224	0.194856	CXCL10	1
GO:0034765	GO:0034765	regulation of ion transmembrane transport	1/17	491/18722	0.363637	0.363637	0.196157	CXCL10	1
